# Supplementary material for: Association between urinary N-acetyl-β-glucosaminidase activity–urinary creatinine concentration ratio and risk of disability and all-cause mortality
Source: PLoS One. 2022 Mar 25;17(3):e0265637. doi: 10.1371/journal.pone.0265637 (PMC8956177; doi:10.1371/journal.pone.0265637)
Supplement: S1 Data — (XLSX) [file pone.0265637.s003.xlsx]

## Sheet: Data
End point	Observational time	Gender	age	DM	HT	Af	Current smoker	Physical activity	Urinary Protein	BMI	SBP	DBP	HbA1c	TC	HDLC	nonHDLC	TG	BUN	Cr	eGFR	Urinary Cr	Urinary NAG	Urinary NAG_Cr
0	12.4137	1	60.3644	0	1	0	0	1	0	25.3139	128	82	4.942	225	42.5	182.5	193	16	1	59.8023	1.51	1.9	1.25828
0	12.4137	1	65.1096	0	1	0	0	1	0	23.0266	122	74	5.146	189	64.8	124.2	91	19.1	0.9	65.6666	0.78	1.2	1.53846
0	12.4329	0	59.5836	0	0	0	0	1	0	24.5191	122	80	5.758	256	51.3	204.7	128	22	0.8	56.6245	0.88	1.5	1.70455
0	12.4685	0	68.4932	0	1	0	0	1	0	21.4433	162	76	5.35	188	42.2	145.8	245	14.8	0.7	62.962	0.29	0.5	1.72414
0	12.4164	0	59.4466	0	1	0	0	1	0	26.0212	146	72	5.146	172	61.6	110.4	104	17.4	0.8	56.6619	0.28	0.5	1.78571
0	12.4137	1	65.8082	0	0	0	0	1	0	18.8519	152	90	5.146	276	47.7	228.3	183	17.3	0.8	74.4689	1.1	2	1.81818
0	12.411	0	59.5452	0	0	0	0	1	0	20.6396	98	52	5.146	219	61	158	98	14.9	0.7	65.5432	0.88	1.7	1.93182
0	12.4877	0	67.6795	0	0	0	0	1	0	19.603	110	70	4.534	194	36.9	157.1	217	13.2	0.7	63.1783	0.76	1.5	1.97368
0	12.4356	0	68.7233	0	0	0	0	1	0	22.9592	114	76	5.248	226	63.1	162.9	145	12.5	0.6	74.456	1.71	3.4	1.9883
0	12.4301	1	55.4685	0	1	0	0	1	0	22.4996	152	92	4.534	193	44.3	148.7	244	12.3	1.1	55.2048	0.85	1.8	2.11765
0	12.4137	0	56.389	0	0	0	0	1	0	20.6643	114	76	5.35	266	62.6	203.4	148	13.2	0.6	78.8054	0.54	1.2	2.22222
0	12.4493	0	73.5096	0	1	0	0	1	0	24.0458	166	90	5.044	263	59.9	203.1	104	17.1	0.8	53.312	1.62	3.6	2.22222
0	12.4329	0	62.1014	0	1	0	0	1	0	22.9607	146	84	5.35	212	53.8	158.2	99	13.5	0.5	93.5735	0.35	0.8	2.28571
0	12.4685	1	62.4438	0	0	0	0	1	0	22.9578	150	80	5.35	205	40.2	164.8	224	12.5	0.7	87.4901	0.78	1.8	2.30769
0	12.4137	0	63.8411	0	1	0	0	1	0	20.6254	152	84	4.942	200	61.7	138.3	79	19.7	0.8	55.5139	0.68	1.6	2.35294
0	12.4137	0	61.3151	0	0	0	0	1	0	22.3648	110	60	4.738	192	71.6	120.4	84	12.9	0.7	64.9946	0.25	0.6	2.4
0	12.4192	1	63.8055	0	1	0	0	1	0	23.618	152	70	5.554	211	32.1	178.9	260	20.3	1.5	37.7714	1.04	2.5	2.40385
0	12.4493	1	75.4329	0	0	0	0	1	0	25.1886	166	84	5.452	166	37	129	185	17.8	0.8	71.608	0.74	1.8	2.43243
0	12.4712	0	57.2548	0	0	0	0	1	0	19.5228	108	62	5.248	191	60.3	130.7	92	10.1	0.7	66.2853	0.82	2	2.43902
0	12.4575	1	66.8822	0	0	0	0	1	0	19.6135	96	60	5.452	153	64.1	88.9	42	20.4	0.9	65.1623	1.04	2.6	2.5
0	12.4685	0	57.5671	0	0	0	0	1	0	17.6686	110	66	5.35	205	57.5	147.5	86	12.1	0.5	95.6319	0.9	2.3	2.55556
0	12.411	0	63.3507	0	1	0	0	1	0	23.8277	134	70	5.248	209	61.1	147.9	71	16.8	0.8	55.6369	0.23	0.6	2.6087
0	12.411	1	80.0219	0	1	0	0	1	0	22.4082	130	68	5.35	231	70.3	160.7	119	22.3	1	55.1545	0.95	2.5	2.63158
0	12.4356	0	59.4877	0	1	0	0	1	0	22.0876	144	90	5.35	204	52	152	79	13.3	0.7	65.5614	1.1	2.9	2.63636
0	12.411	1	66.3452	1	0	0	0	1	0	20.6466	120	62	7.084	213	76.4	136.6	61	16.2	0.8	74.2954	1.07	2.9	2.71028
0	12.411	0	73.4438	0	1	0	0	1	0	25.1154	156	80	5.758	227	47.8	179.2	192	16.3	0.7	61.7134	0.51	1.4	2.7451
0	12.4356	0	62.0658	0	1	0	0	1	0	23.135	148	90	4.636	175	49	126	72	17.7	0.7	64.768	0.58	1.6	2.75862
0	12.4301	0	69.0274	0	1	0	0	1	0	24.1858	170	100	5.758	232	40.9	191.1	58	17.3	0.7	62.8217	2.39	6.6	2.76151
0	12.4164	1	61.5315	1	1	0	0	1	0	29.946	132	76	5.35	202	38	164	179	13.5	0.8	75.919	0.65	1.8	2.76923
0	12.4164	1	66.3123	0	1	0	0	1	0	21.0331	156	84	4.84	234	51.3	182.7	123	13.9	0.9	65.3225	0.61	1.7	2.78689
0	12.411	0	59.811	0	1	0	0	1	0	23.9199	130	80	5.35	216	40.6	175.4	81	13.3	0.6	77.4841	1.34	3.8	2.83582
0	12.4137	1	57.8219	0	1	0	0	1	0	28.7295	160	90	4.942	211	69.9	141.1	63	19.1	1.1	54.5504	1.69	4.8	2.84024
0	12.4356	0	60.6548	0	0	0	0	1	0	15.5656	126	80	5.86	259	62	197	102	15.5	0.6	77.1732	0.45	1.3	2.88889
0	12.4356	0	76.0329	0	0	0	0	1	0	28.9119	122	68	5.146	180	41	139	174	13.8	0.7	61.1029	1.17	3.4	2.90598
0	12.4384	0	78.5918	0	0	0	0	1	0	19.6902	160	88	5.452	142	61.1	80.9	70	14.7	0.6	71.6433	0.73	2.2	3.0137
0	12.411	0	70.3068	0	0	0	0	1	0	23.2695	116	52	5.452	224	54	170	90	16.5	0.7	62.4914	0.96	2.9	3.02083
0	12.4767	0	57.411	0	0	0	0	1	0	21.5813	134	68	5.146	202	62.1	139.9	67	10.8	0.5	95.7065	0.59	1.8	3.05085
0	12.474	1	58.7781	0	0	0	0	1	0	21.6433	120	64	5.758	177	66.5	110.5	71	16.1	0.8	76.923	1.17	3.6	3.07692
0	12.4877	0	55.8411	0	1	0	0	1	0	26.255	140	90	4.942	228	52.8	175.2	94	17.4	0.5	96.4711	0.78	2.4	3.07692
0	12.4767	1	59.4603	0	1	0	0	1	0	25.2518	124	66	5.35	162	55.5	106.5	113	17.2	0.7	88.7281	1.78	5.5	3.08989
0	12.4521	0	53.6521	0	0	0	0	1	0	23.9361	128	76	5.35	192	95.3	96.7	40	11.5	0.7	67.5332	0.93	2.9	3.11828
0	12.4548	1	71.4849	0	1	0	0	1	0	20.9485	148	82	4.84	232	70.8	161.2	69	19.8	0.8	72.7213	1.57	4.9	3.12102
0	12.4137	1	68.9178	0	0	0	0	1	0	19.8347	90	60	5.248	200	32.4	167.6	243	13.3	1	57.5706	0.32	1	3.125
0	12.4192	1	60.3973	0	0	0	0	1	0	22.8736	132	70	4.84	171	73.8	97.2	60	14.8	0.8	76.3254	0.32	1	3.125
0	12.4904	0	59.9342	0	1	0	0	1	0	20.8325	130	84	4.534	174	56.6	117.4	93	14.3	0.7	65.4208	0.96	3	3.125
0	12.4329	0	54.2795	0	0	0	0	1	0	20.6905	126	78	5.248	234	56.8	177.2	171	22.4	0.7	67.3083	1.16	3.7	3.18966
0	12.4384	0	71.1425	0	0	0	0	1	0	27.264	110	68	5.146	249	48.3	200.7	191	15.3	0.6	73.7204	1.05	3.4	3.2381
0	12.4137	1	65.0137	0	0	0	0	1	0	25.6276	124	72	5.044	204	69.2	134.8	79	13.9	0.9	65.6944	0.55	1.8	3.27273
0	12.4712	1	57.9945	0	0	0	0	1	0	24.4613	122	76	5.248	181	40.4	140.6	45	13.3	0.9	67.8841	0.55	1.8	3.27273
0	12.4164	0	62.5233	0	0	0	0	1	0	31.3792	132	90	4.738	219	39.3	179.7	139	20	0.5	93.3919	0.61	2	3.27869
0	12.4137	0	58.8767	0	1	0	0	1	0	25.6378	140	80	5.35	184	62.5	121.5	47	20.1	0.6	77.835	0.85	2.8	3.29412
0	12.4685	0	56.0959	0	0	0	0	1	0	24.9445	140	70	5.35	227	73.4	153.6	83	15.1	0.7	66.6754	1.12	3.7	3.30357
0	12.411	1	58.8658	1	1	0	0	1	0	23.1811	124	70	9.43	241	53.4	187.6	219	20.5	0.7	88.9844	0.5	1.7	3.4
0	12.4164	0	57.6904	0	0	0	0	1	0	22.4936	138	78	5.044	150	54.5	95.5	81	12.5	0.6	78.291	0.61	2.1	3.44262
0	12.4685	0	61.8466	0	0	0	0	1	0	25.8541	128	84	5.656	234	61	173	116	14.3	0.5	93.684	0.9	3.1	3.44444
0	12.4164	0	69.7151	0	1	0	0	1	0	21.8652	130	74	4.534	149	61.7	87.3	63	14.7	0.6	74.1505	0.84	2.9	3.45238
0	12.4521	1	62.3616	0	0	0	0	1	0	21.7751	142	86	5.554	220	56.3	163.7	149	12.2	0.9	66.4843	0.55	1.9	3.45455
0	12.4192	0	66.937	0	0	0	0	1	0	21.0863	144	50	4.942	207	64.3	142.7	79	17.6	0.6	75.0209	0.26	0.9	3.46154
0	12.4548	0	58.4384	0	1	0	0	1	0	26.8745	136	80	4.84	240	42.2	197.8	162	16.8	0.8	56.9408	0.86	3	3.48837
0	12.4575	0	71.4603	0	0	0	0	1	0	26.8352	136	86	5.248	260	58.5	201.5	125	21	0.9	47.2485	1.26	4.4	3.49206
0	12.4356	0	75.8438	0	0	0	0	1	0	23.4616	140	78	5.86	232	58	174	224	16.2	0.7	61.1465	0.6	2.1	3.5
0	12.4904	0	61.5562	0	1	0	0	1	0	21.4031	130	92	4.738	201	66.6	134.4	80	17.8	0.7	64.9214	0.71	2.5	3.52113
0	12.4164	0	59.7479	0	0	0	0	1	0	22.2565	110	62	5.452	206	47.9	158.1	175	17.4	0.6	77.5075	0.17	0.6	3.52941
0	12.4685	0	57.989	0	0	0	0	1	0	21.4126	96	64	5.35	210	54.5	155.5	75	17.2	0.5	95.4317	0.79	2.8	3.5443
0	12.4137	0	62.1452	0	1	0	0	1	0	20.5651	158	88	5.146	237	57.6	179.4	234	17.3	0.5	93.5546	1.24	4.4	3.54839
0	12.4685	0	69.1918	0	0	0	0	1	0	21.6621	194	96	6.37	214	61.1	152.9	121	20	0.8	54.2463	0.28	1	3.57143
0	12.411	1	58.6356	0	1	0	0	1	0	24.9151	128	100	5.044	239	43.2	195.8	146	19.9	1.2	49.3987	1.17	4.2	3.58974
0	12.4192	0	73.5562	0	0	0	0	1	0	23.1171	137	70	4.84	175	62.5	112.5	93	20	0.7	61.6864	0.58	2.1	3.62069
0	12.4904	0	60.0575	0	0	0	0	1	0	22.3543	138	78	4.534	215	70	145	66	13.6	0.6	77.3927	0.11	0.4	3.63636
0	12.4575	0	73.2712	0	1	0	0	1	0	19.0781	156	86	4.738	199	79.9	119.1	49	18.3	0.6	73.0992	0.22	0.8	3.63636
0	12.411	0	67.0274	0	0	0	0	1	0	22.6031	112	66	5.554	173	93.7	79.3	30	20	0.7	63.3541	0.63	2.3	3.65079
0	12.411	0	65.6384	0	0	0	0	1	0	26.7724	218	104	5.35	248	58.5	189.5	110	15.8	0.6	75.444	0.93	3.4	3.65591
0	12.4767	0	60.4904	0	0	0	0	1	0	24.9578	116	68	4.942	217	52.1	164.9	85	18.1	0.5	94.282	0.82	3	3.65854
0	12.4137	0	86.3616	0	0	0	0	1	0	19.4479	142	74	5.758	156	52.2	103.8	135	17.2	0.7	58.9094	0.68	2.5	3.67647
0	12.411	0	69.0247	0	1	0	0	1	0	29.4385	160	72	5.146	240	56.8	183.2	114	17.8	0.6	74.3626	0.38	1.4	3.68421
0	12.4384	0	55.8	0	0	0	0	1	0	19.2836	102	78	4.84	240	57.7	182.3	105	16.4	0.6	79.0432	1.3	4.8	3.69231
0	12.4548	0	53.411	0	0	0	0	1	0	19.563	110	74	5.044	232	51	181	108	13.2	0.7	67.6206	0.43	1.6	3.72093
0	12.4301	0	62.9863	0	0	0	0	1	0	20.2694	154	80	5.248	180	43.4	136.6	102	19.7	0.9	48.9916	1.47	5.5	3.7415
0	12.4356	1	61.0082	0	1	0	0	1	0	27.9342	172	100	5.758	228	72	156	148	19.3	0.8	76.1053	1.36	5.1	3.75
0	12.4356	0	54.1479	0	0	0	0	1	0	24.2382	114	70	5.962	192	61	131	49	26.1	0.8	58.2006	1.04	3.9	3.75
0	12.4192	0	67.8027	0	0	0	0	1	0	24.9883	148	78	5.758	237	56.4	180.6	197	13.2	0.7	63.1453	1.26	4.9	3.88889
0	12.4164	1	64.3699	0	0	0	0	1	0	19.6539	128	64	5.248	187	42.2	144.8	90	12.9	0.8	74.9427	0.95	3.7	3.89474
0	12.4164	1	69.0247	0	1	0	0	1	0	25.4542	166	80	4.636	195	54.1	140.9	129	16	1	57.545	0.95	3.7	3.89474
0	12.4192	0	55.3534	0	0	0	0	1	0	21.1867	114	50	4.636	238	66.3	171.7	173	15.6	0.7	66.9309	1.36	5.3	3.89706
0	12.4192	1	72.6932	0	1	0	0	1	0	26.1685	118	50	5.656	237	52.6	184.4	112	21.1	1	56.6961	0.82	3.2	3.90244
0	12.4356	0	64.4274	0	0	0	0	1	0	20.0288	112	72	5.452	177	50.6	126.4	100	19.1	0.6	75.8482	0.92	3.6	3.91304
0	12.4575	0	64.7205	0	1	0	0	1	0	21.5188	120	50	5.35	180	53.7	126.3	70	16.8	0.6	75.7495	0.63	2.5	3.96825
0	12.4521	0	65.5041	0	0	0	0	1	0	21.2272	114	64	5.044	156	85.2	70.8	36	17	0.7	63.7734	2.14	8.6	4.01869
0	12.4164	0	67.411	0	1	0	0	1	0	24.6255	144	78	4.636	199	57.2	141.8	67	20.6	0.7	63.2504	1.04	4.2	4.03846
0	12.4548	0	55.6548	0	0	0	0	1	0	23.8408	150	94	5.656	245	44.8	200.2	181	18.3	0.6	79.1024	0.64	2.6	4.0625
0	12.4877	0	67.3562	0	0	0	0	1	0	25.0048	136	86	4.84	269	42.2	226.8	237	22.1	0.6	74.8866	0.76	3.1	4.07895
0	12.4877	0	69.3233	0	1	0	0	1	0	26.7075	126	80	4.636	201	49.8	151.2	113	12.7	0.9	47.662	1.65	6.8	4.12121
0	12.4164	1	65.4986	0	1	0	0	1	0	23.3586	126	70	5.452	183	51.7	131.3	63	10.3	0.9	65.5544	0.75	3.1	4.13333
0	12.4877	0	64.3781	0	1	0	0	1	0	27.8713	142	90	4.534	218	56.2	161.8	60	13.9	0.6	75.8649	0.87	3.6	4.13793
0	12.4356	0	66.5178	0	0	0	0	1	0	23.6832	150	68	5.35	228	87.9	140.1	188	15.1	0.6	75.1563	0.88	3.7	4.20455
0	12.4767	0	63.7973	0	1	0	0	1	0	24.427	128	68	4.738	232	45.3	186.7	169	13.3	0.7	64.2585	0.66	2.8	4.24242
0	12.4164	0	70.6137	0	1	0	0	1	0	19.1467	142	86	5.248	183	60.8	122.2	91	16.5	0.6	73.8784	0.75	3.2	4.26667
0	12.4575	0	74.3863	0	0	0	0	1	0	23.9956	142	76	4.942	242	53.1	188.9	135	14.7	0.8	53.1309	0.7	3	4.28571
0	12.4521	0	67.4932	0	1	0	0	1	0	24.714	130	80	5.962	155	32.9	122.1	365	16.8	0.6	74.843	0.77	3.3	4.28571
0	12.4301	1	62.2329	0	1	0	0	1	0	24.1083	142	96	5.044	165	47.8	117.2	93	13.2	1.1	53.4115	1.19	5.1	4.28571
0	12.411	0	64.0521	0	0	0	0	1	0	24.0338	104	60	5.248	247	69.9	177.1	100	16	0.7	64.1851	0.88	3.8	4.31818
0	12.4137	1	64.5534	0	0	0	0	1	0	23.6652	122	84	5.044	122	64.1	57.9	61	15.7	1	58.6617	1.04	4.5	4.32692
0	12.4575	0	68.3644	0	0	0	0	1	0	23.0647	174	96	5.044	240	57.9	182.1	178	11.3	0.8	54.4339	0.76	3.3	4.34211
0	12.4521	0	59.4548	0	0	0	0	1	0	24.1517	116	58	5.248	208	73.5	134.5	100	18.3	0.6	77.617	0.62	2.7	4.35484
0	12.4548	0	61.3452	1	1	0	0	1	0	22.806	116	70	5.452	214	50	164	203	16.1	0.6	76.9229	0.82	3.6	4.39024
0	12.4192	0	78.2055	0	1	0	0	1	0	23.5703	136	80	4.942	166	33.3	132.7	329	16.7	0.7	60.6108	0.66	2.9	4.39394
0	12.4877	0	69.6603	0	1	0	0	1	0	25.811	148	90	4.738	271	68	203	89	21.5	0.9	47.5957	1.47	6.5	4.42177
0	12.4904	1	69.3671	0	1	0	0	1	0	24.9108	126	60	4.84	187	74.3	112.7	150	22.1	1.1	51.7734	1.26	5.6	4.44444
0	12.4548	1	61.9753	0	0	0	0	1	0	19.8631	110	70	5.248	180	64.7	115.3	104	10.7	0.7	87.6794	0.36	1.6	4.44444
0	12.4521	0	53.3452	0	1	0	0	1	0	23.3726	124	82	5.452	208	59.2	148.8	72	12.9	0.5	97.7455	0.89	4	4.49438
0	12.4877	0	61.9315	0	1	0	0	1	0	25.8475	130	80	5.35	226	67.8	158.2	57	21.7	0.7	64.8082	2.18	9.8	4.49541
0	12.4877	0	68.8247	0	0	0	0	1	0	19.8178	150	90	4.636	241	40.2	200.8	100	15.1	0.6	74.4245	1.91	8.6	4.50262
0	12.474	1	71.8219	0	0	0	0	1	0	22.6872	126	88	4.738	155	49.4	105.6	102	9.9	0.7	84.0463	0.42	1.9	4.52381
0	12.4575	0	72.9863	0	0	0	0	1	0	23.8048	140	70	5.452	196	54.4	141.6	72	16.2	0.6	73.181	0.33	1.5	4.54545
0	12.4384	0	73.4192	0	1	0	0	1	0	20.3798	160	86	5.452	199	53.4	145.6	124	13.4	0.6	73.0569	0.8	3.7	4.625
0	12.4137	0	61.5452	0	0	0	0	1	0	21.9296	130	82	5.35	216	44.1	171.9	93	10.4	0.5	93.8154	0.71	3.3	4.64789
0	12.4548	0	78.1671	0	0	0	0	1	0	23.0043	110	70	5.452	224	56.8	167.2	87	22	0.7	60.6193	1.03	4.8	4.66019
0	12.4192	0	66.0274	0	1	0	0	1	0	20.6418	138	78	5.044	205	54.7	150.3	206	16.1	0.7	63.628	0.9	4.2	4.66667
0	12.4137	0	54.4055	0	0	0	0	1	0	24.8603	120	84	5.452	212	44.1	167.9	145	18.8	0.7	67.2635	0.75	3.5	4.66667
0	12.4877	0	69.5507	0	0	0	0	1	0	23.5953	118	76	4.432	184	45.2	138.8	113	18.1	0.6	74.2007	1.16	5.5	4.74138
0	12.411	0	58.1452	0	0	0	0	1	0	23.3372	110	70	5.248	336	72.3	263.7	204	10.6	0.7	65.9923	0.21	1	4.7619
0	12.4137	0	68.6301	0	0	0	0	1	1	24.4618	138	72	5.86	257	51.1	205.9	156	14.9	0.6	74.485	1.05	5	4.7619
0	12.4904	0	59.1726	1	1	0	0	1	0	23.0412	164	86	8.614	246	39.8	206.2	152	18.8	0.5	94.8799	1.14	5.6	4.91228
0	12.4877	0	67.5452	0	1	0	0	1	0	23.0323	144	84	5.044	255	50.3	204.7	65	14.2	0.7	63.2143	2.38	11.8	4.95798
0	12.4137	0	76.5918	0	1	0	0	1	0	21.9424	144	86	5.35	309	49.3	259.7	115	15.6	0.8	52.6872	0.66	3.3	5
0	12.4904	0	63.7726	0	1	0	0	1	0	26.537	192	102	4.738	241	50.1	190.9	99	20.8	0.6	76.0709	0.82	4.1	5
0	12.4548	0	57.3452	0	0	0	0	1	0	19.7711	140	80	5.146	235	62	173	265	17.1	0.7	66.2552	0.79	4	5.06329
0	12.4767	0	59.9041	0	0	0	0	1	0	24.0898	124	76	4.636	210	71.8	138.2	91	13.9	0.6	77.4495	0.55	2.8	5.09091
0	12.4521	0	64.7397	0	1	0	0	1	0	25.6163	128	78	5.86	235	61.9	173.1	115	15.3	0.5	92.4628	0.51	2.6	5.09804
0	12.4164	0	75.1973	0	1	0	0	1	0	19.8181	126	66	5.452	205	74	131	54	12.9	0.7	61.297	0.6	3.1	5.16667
0	12.4493	1	60.1699	0	0	0	0	1	0	22.4957	130	94	5.452	139	59.5	79.5	80	14.1	1	59.8577	2.14	11.1	5.18692
0	12.4192	0	70.4274	0	0	0	0	1	0	26.2107	152	70	4.84	240	70.9	169.1	79	15.3	0.9	47.4464	1.02	5.3	5.19608
0	12.4493	0	73.5644	0	1	0	0	1	0	21.3487	152	70	5.044	222	57.4	164.6	92	16.6	0.7	61.6844	0.5	2.6	5.2
0	12.4904	1	69.2712	1	0	0	0	1	0	17.1875	132	74	5.452	248	41.3	206.7	113	10.9	0.7	84.9231	0.87	4.6	5.28736
0	12.4192	0	63.6301	0	0	0	0	1	0	20.7512	144	70	4.942	225	78.5	146.5	40	11.9	0.6	76.1198	0.43	2.3	5.34884
0	12.4904	0	72.8959	0	0	0	0	1	0	29.0809	104	70	5.146	228	53.5	174.5	118	14.2	0.6	73.2071	1.44	7.8	5.41667
0	12.4301	0	67.5425	0	1	0	0	1	0	27.7671	132	66	5.554	241	61.3	179.7	213	9.2	0.6	74.8273	1.17	6.4	5.47009
0	12.4904	0	61.4849	0	0	0	0	1	0	21.0453	104	62	4.228	166	52	114	67	13.6	0.5	93.8418	1.32	7.3	5.5303
0	12.4301	1	64.1836	0	0	0	0	1	0	25.1743	116	70	5.248	175	59.8	115.2	108	14.7	1	58.7586	0.95	5.3	5.57895
0	12.4548	0	67.3562	0	1	0	0	1	0	24.8813	140	70	5.452	199	56.5	142.5	137	11.1	0.5	91.4174	0.39	2.2	5.64103
0	12.474	0	67.4959	0	1	0	0	1	0	19.4776	160	80	5.86	257	53.5	203.5	133	10.5	0.6	74.8421	0.23	1.3	5.65217
0	12.4712	1	61.4055	0	1	0	0	1	0	25.0967	120	72	5.248	180	76.2	103.8	170	13.2	0.9	66.7798	1.09	6.2	5.68807
0	12.4685	1	67.4082	0	0	0	0	1	0	19.8347	126	80	5.146	190	90.2	99.8	61	18	0.9	65.0159	1.32	7.7	5.83333
0	12.4712	0	74.5205	0	1	0	0	1	0	29.904	190	110	5.146	161	71.8	89.2	53	13.4	0.8	53.1034	0.36	2.1	5.83333
0	12.4548	0	71.4904	0	1	0	0	1	0	31.3912	160	90	5.656	170	55.6	114.4	133	12.2	0.7	62.1928	0.75	4.4	5.86667
0	12.4301	0	74.6658	0	0	0	0	1	0	21.4286	144	86	5.044	192	71.2	120.8	85	20.4	1.1	37.4608	1	6	6
0	12.4767	0	81.6438	0	1	0	0	1	0	20.7818	164	80	5.146	249	32.7	216.3	306	9.2	0.6	70.8642	0.61	3.7	6.06557
0	12.4493	0	62.1397	0	1	0	0	1	0	25.2219	116	70	4.738	239	55.2	183.8	95	18.3	0.6	76.6393	0.82	5	6.09756
0	12.4301	1	56.1397	0	1	0	0	1	0	24.529	140	102	4.942	232	46.8	185.2	121	14.6	1.1	55.0145	1.16	7.3	6.2931
0	12.4575	1	72.6548	0	1	0	0	1	0	22.5161	154	96	5.044	213	39.3	173.7	192	12.4	0.8	72.3833	0.57	3.6	6.31579
0	12.4329	1	66.5671	0	0	0	0	1	0	24.5022	128	76	6.676	242	57.9	184.1	76	16.4	0.9	65.2507	0.74	4.7	6.35135
0	12.4877	0	62.3945	0	1	0	0	1	0	22.2069	140	84	4.942	220	49.2	170.8	83	11.4	0.8	55.8803	1.29	8.2	6.35659
0	12.4301	0	70.4904	0	0	0	0	1	0	21.9187	120	68	6.166	244	58.2	185.8	49	26.7	0.8	53.9576	1.35	8.6	6.37037
0	12.4356	0	69.4466	0	1	0	0	1	1	17.7539	180	80	4.636	174	67.2	106.8	78	15.9	0.6	74.2326	0.45	2.9	6.44444
0	12.4685	0	85.7397	0	0	0	0	1	0	17.8493	158	80	4.84	201	72.5	128.5	137	19.3	0.7	59.0317	0.76	4.9	6.44737
0	12.4301	0	55.7178	1	0	0	0	1	0	21.1918	124	84	5.146	248	57.3	190.7	108	20.7	0.6	79.0767	0.71	4.6	6.47887
0	12.4548	0	59.3342	0	1	0	0	1	0	18.6268	110	82	5.044	232	56.9	175.1	123	16.6	0.6	77.6623	0.54	3.5	6.48148
0	12.4192	0	70.5041	0	0	0	0	1	0	19.5134	142	70	5.962	232	61.8	170.2	124	16.1	0.6	73.9114	0.74	4.8	6.48649
0	12.474	0	77.3836	0	1	0	0	1	0	22.7108	202	98	5.554	157	47.4	109.6	74	12.9	0.6	71.9625	0.5	3.3	6.6
0	12.4548	1	61.4822	1	0	0	0	1	0	22.5423	144	80	5.35	193	85.6	107.4	55	13	0.7	87.8807	1.02	6.8	6.66667
0	12.4137	0	71.1068	0	1	0	0	1	0	23.8603	134	82	5.35	231	59	172	92	16.8	0.7	62.2889	0.27	1.8	6.66667
0	12.4904	0	71.337	0	1	0	0	1	0	23.2446	134	78	5.35	176	57.9	118.1	65	15	0.6	73.6627	0.49	3.3	6.73469
0	12.4685	1	72.4575	0	1	0	0	1	0	24.0469	146	78	5.452	184	49.8	134.2	81	12.4	0.9	63.682	1.32	8.9	6.74242
0	12.4356	1	60.6767	0	0	0	0	1	0	21.1652	146	80	5.044	219	54.2	164.8	167	14.9	0.9	67.009	0.79	5.4	6.83544
0	12.4384	0	56.2822	0	0	0	0	1	0	20.9767	116	64	4.942	172	52.8	119.2	79	12	0.7	66.612	1.35	9.3	6.88889
0	12.4164	0	65.8658	0	0	0	0	1	0	18.3383	96	60	5.656	196	57.3	138.7	80	17.4	0.7	63.6727	0.26	1.8	6.92308
0	12.4192	1	73.4	0	0	0	0	1	0	15.9234	194	98	5.758	162	53.2	108.8	106	16.4	0.9	63.4462	0.39	2.7	6.92308
0	12.4192	0	62.1699	0	0	0	0	1	0	18.7635	128	70	5.146	243	63.3	179.7	91	29.8	0.6	76.6287	1.06	7.4	6.98113
0	12.4356	1	78.4658	0	1	0	0	1	0	22.2956	162	78	5.146	193	51.5	141.5	93	14.6	0.9	62.2425	1.85	13	7.02703
0	12.4192	0	63.2877	0	0	0	0	1	0	16.6468	114	60	5.452	218	76.1	141.9	26	22.9	0.7	64.4066	1.44	10.6	7.36111
0	12.4192	0	72.589	0	1	0	0	1	0	24.0243	164	70	5.452	219	47.5	171.5	264	12.7	0.8	53.5052	0.62	4.6	7.41935
0	12.4356	1	63.0959	0	0	0	0	1	0	26.0725	124	74	5.554	192	47.6	144.4	121	15.3	0.7	87.2297	0.47	3.5	7.44681
0	12.411	0	59.611	0	0	0	0	1	0	23.1139	110	62	5.758	231	58.4	172.6	64	17.6	0.7	65.5225	1.87	14.1	7.54011
0	12.4164	1	68.3562	1	1	1	0	1	0	25.8458	138	74	7.594	223	52.3	170.7	184	17.8	0.7	85.2478	0.89	6.8	7.64045
0	12.4192	0	76.5233	0	1	0	0	1	0	23.9629	194	90	5.248	249	83.2	165.8	57	19.4	0.6	72.1938	0.82	6.3	7.68293
0	12.4164	1	70.326	0	0	1	0	1	1	25.5571	148	82	5.656	235	57.1	177.9	88	18.7	0.8	73.0632	0.74	5.7	7.7027
0	12.4877	1	68.3233	0	1	0	0	1	0	28.0771	156	86	6.88	176	60.5	115.5	251	7.9	0.6	100.921	0.92	7.1	7.71739
0	12.411	0	71.0767	0	0	0	0	1	0	21.7718	132	88	5.962	218	54.4	163.6	156	18.7	0.9	47.3216	1.32	10.2	7.72727
0	12.4767	1	53.6603	0	0	0	0	1	0	26.8382	118	74	5.656	231	74.1	156.9	115	12.3	0.8	78.9607	0.99	7.8	7.87879
0	12.4904	0	68.7945	1	1	0	0	1	0	23.1111	134	90	4.942	209	43.2	165.8	88	20.6	0.8	54.336	0.93	7.4	7.95699
0	12.4192	0	79.8247	0	0	0	0	1	0	21.5188	146	76	5.86	250	62.2	187.8	86	17.3	0.7	60.2553	0.2	1.6	8
0	12.4904	0	69.789	0	1	0	0	1	0	20.6277	152	80	4.738	183	64.3	118.7	79	15	0.6	74.1279	0.52	4.2	8.07692
0	12.4767	0	55.7945	0	1	0	0	1	0	18.8588	146	78	6.472	220	42.5	177.5	119	14.4	0.6	79.0455	0.58	4.7	8.10345
0	12.4356	1	60.1808	0	1	0	0	1	0	22.8374	178	110	5.962	250	44.4	205.6	111	14.4	0.8	76.4041	0.27	2.2	8.14815
0	12.4521	1	57.4521	1	1	0	0	1	0	25.4694	146	92	5.044	140	57.6	82.4	84	10.6	0.8	77.4285	0.75	6.2	8.26667
0	12.4137	0	68.9178	0	0	0	0	1	0	23.29	116	68	5.554	237	38.4	198.6	293	23.4	0.8	54.3081	1.3	10.8	8.30769
0	12.4877	0	67.3479	1	1	0	0	1	0	21.6909	150	60	7.288	222	43.1	178.9	91	15.8	0.7	63.2674	0.38	3.3	8.68421
0	12.4521	1	66.8082	0	0	0	0	1	0	25.5218	132	86	5.86	160	38.4	121.6	53	14.3	0.9	65.183	0.9	7.9	8.77778
0	12.4493	0	69.6658	1	0	0	0	1	0	25.5031	126	70	9.736	231	80	151	110	20.6	0.6	74.1655	0.75	6.7	8.93333
0	12.4548	0	74.189	0	0	0	0	1	0	21.0201	122	72	5.146	194	55	139	89	14.6	0.5	88.9171	0.12	1.1	9.16667
0	12.4192	0	68.7534	0	1	0	0	1	0	19.5167	144	70	5.146	160	66.3	93.7	34	14.1	0.8	54.3453	0.43	4.2	9.76744
0	12.4521	0	67.2466	1	0	0	0	1	0	26.9619	162	78	8.716	231	71.2	159.8	35	23.2	0.7	63.2947	0.5	4.9	9.8
0	12.4192	0	70.3233	0	0	0	0	1	0	30.6122	142	66	4.942	200	48.2	151.8	64	21.7	0.6	73.9658	0.7	7.4	10.5714
0	12.4192	0	73.6	0	1	0	0	1	0	20.311	122	50	4.942	186	66.2	119.8	38	17.9	0.8	53.2932	0.96	10.4	10.8333
0	12.4137	0	76.0219	0	1	0	0	1	0	25.5309	144	67	5.758	242	55.2	186.8	102	23	1	41.3634	0.46	6.5	14.1304
0	12.4164	0	57.6904	1	1	0	0	1	0	19.9792	140	76	6.778	224	58.9	165.1	61	12.9	0.5	95.5732	0.17	2.8	16.4706
0	12.4356	0	52.9452	0	0	0	0	1	0	18.7867	116	80	4.942	257	41.9	215.1	147	13.4	0.6	80.2436	0.35	6.4	18.2857
0	12.4521	0	68.0438	1	1	0	0	1	0	29.2553	126	72	8.002	243	31.9	211.1	169	10.1	0.5	91.1512	0.12	2.4	20
0	12.4329	1	67.9068	0	1	0	1	1	0	22.1042	132	74	5.452	185	68.4	116.6	150	11.3	0.9	64.8786	1.42	0.4	0.28169
0	12.411	1	61.7425	0	0	0	1	1	0	19.8262	104	60	5.248	225	56.6	168.4	126	11.3	0.9	66.675	0.98	1.7	1.73469
0	12.4137	1	58.5479	0	0	0	1	1	0	21.1289	138	76	5.554	134	52.7	81.3	111	7.5	0.7	89.1228	0.33	0.6	1.81818
0	12.4301	1	57.0082	0	0	0	1	1	0	21.2212	156	86	5.554	223	50.4	172.6	174	11.9	0.9	68.2192	1.53	3.4	2.22222
0	12.4877	1	62.4712	0	0	0	1	1	0	27.7471	154	84	5.248	150	25.5	124.5	329	20.3	0.9	66.4508	0.67	1.5	2.23881
0	12.4521	1	70.5288	0	0	0	1	1	0	22.7694	124	74	5.86	212	45.7	166.3	79	17.1	0.8	73.0029	0.22	0.5	2.27273
0	12.4164	1	66.6329	0	0	0	1	1	0	28.3614	154	72	5.554	245	36.9	208.1	181	23.4	0.7	85.8748	1.01	2.4	2.37624
0	12.4384	1	58.8164	0	0	0	1	1	0	29.7556	130	70	5.044	242	42.7	199.3	145	18.6	0.8	76.9086	1.46	3.6	2.46575
0	12.4164	1	63.4137	0	0	0	1	1	0	25.0068	138	78	5.452	217	41.4	175.6	179	15.3	0.8	75.2653	0.77	1.9	2.46753
0	12.4575	1	54.4822	0	0	0	1	1	0	25.4327	126	88	4.942	162	59.5	102.5	87	21.5	0.9	69.1123	2.02	5.6	2.77228
0	12.4137	1	65.1397	0	0	0	1	1	0	20.3366	120	68	5.452	182	42.9	139.1	85	20.2	0.7	86.4352	0.87	2.7	3.10345
0	12.4877	1	73.0932	0	0	0	1	1	0	21.6007	130	80	4.738	171	49.6	121.4	124	13.5	1	56.6069	1.8	5.8	3.22222
0	12.4904	1	69.3151	0	0	0	1	1	0	20.3745	132	100	4.942	222	58.8	163.2	130	17.2	1	57.4757	0.81	2.8	3.45679
0	12.4137	1	76.9753	1	0	0	1	1	0	17.4253	126	78	5.452	187	72.2	114.8	67	10.7	0.9	62.586	0.67	2.5	3.73134
0	12.4548	1	59.5068	0	0	0	1	1	0	22.2063	132	82	3.82	177	45.4	131.6	118	21.1	0.8	76.6515	1.15	4.4	3.82609
0	12.4137	1	53.7699	0	0	0	1	1	0	23.3474	134	94	6.166	136	53.1	82.9	89	10.9	0.8	78.9145	0.57	2.2	3.85965
0	12.4877	1	66.3945	0	1	0	1	1	1	22.1104	168	118	5.248	174	49	125	103	14.8	0.9	65.2993	0.89	3.6	4.04494
0	12.4192	1	61.0603	0	0	0	1	1	1	29.0524	138	80	4.942	204	44	160	198	9.6	0.7	88.0545	0.88	3.6	4.09091
0	12.4164	0	71.4795	0	1	0	1	1	0	25.732	130	72	5.248	240	42.9	197.1	194	9.4	0.7	62.1955	1.45	6.1	4.2069
0	12.4356	1	72.3616	0	0	0	1	1	0	21.58	136	70	5.962	178	66	112	68	14.5	0.9	63.7062	1.2	5.1	4.25
0	12.4301	0	61.9699	0	1	0	1	1	0	25.1172	136	80	5.35	212	36	176	208	13.4	0.8	55.9899	1.08	4.6	4.25926
0	12.474	1	64.3096	0	0	0	1	1	0	23.2917	134	82	6.064	188	40.6	147.4	171	14.5	0.8	74.9629	1.14	5	4.38596
0	12.4192	1	56.5863	0	0	0	1	1	0	26.8901	132	70	5.554	169	36.6	132.4	365	11.8	1.1	54.8896	1.09	4.9	4.49541
0	12.411	1	63.2082	0	0	0	1	1	0	18.8914	132	96	5.962	188	58	130	128	13.8	1	59.0174	0.8	3.6	4.5
0	12.4712	1	74.4	0	1	0	1	1	0	23.0253	156	76	5.452	179	56.9	122.1	91	14.9	0.8	71.8919	1.52	7	4.60526
0	12.4192	1	66.3479	0	0	0	1	1	0	19.5046	138	80	5.452	203	31.6	171.4	66	15.9	0.9	65.3124	0.59	2.9	4.91525
0	12.4904	1	64.4986	1	1	0	1	1	0	23.6736	152	92	5.248	190	45.5	144.5	93	15.1	0.7	86.6809	0.93	4.7	5.05376
0	12.4137	1	56.6055	1	0	0	1	1	0	16.1741	110	74	5.452	113	49.4	63.6	47	18	0.8	77.759	0.96	4.9	5.10417
0	12.4192	1	79.1233	0	0	0	1	1	0	18.9784	120	70	5.554	209	69.9	139.1	84	21.4	1.1	49.8545	0.86	4.5	5.23256
0	12.4137	1	63.8082	0	1	0	1	1	0	24.6154	134	84	6.574	195	65.1	129.9	101	12.6	0.8	75.1314	1.45	7.9	5.44828
0	12.411	1	64.411	0	0	0	1	1	0	16.1935	96	62	5.962	130	40.7	89.3	56	12	0.8	74.929	1.07	6.2	5.79439
0	12.4329	0	57.3781	0	1	0	1	1	0	26.3407	134	80	6.472	164	69.4	94.6	64	20	0.8	57.2408	1.33	8.9	6.69173
0	12.4685	1	57	0	1	0	1	1	0	23.466	166	90	5.656	224	41	183	107	15.6	0.7	89.8108	1.44	9.7	6.73611
0	12.4767	1	57.7836	0	0	0	1	1	0	21.3507	130	74	4.942	223	62.8	160.2	154	15	0.9	67.9552	1.72	11.9	6.9186
0	12.4164	1	66.8575	0	1	0	1	1	0	21.0916	164	96	5.35	206	70.9	135.1	133	17.5	1	58.0742	0.83	5.9	7.10843
0	12.4548	1	59.3151	0	1	0	1	1	0	29.5385	200	96	5.044	186	48.8	137.2	387	12.5	0.8	76.7225	0.18	1.3	7.22222
0	12.4192	1	78.9863	0	0	0	1	1	0	19.598	154	80	5.656	185	78.2	106.8	45	16.5	0.6	96.807	0.33	2.4	7.27273
0	12.4356	1	60.1781	1	0	0	1	1	0	20.9625	112	64	6.166	148	45.5	102.5	50	16	0.8	76.4051	0.86	6.3	7.32558
0	12.4164	1	66.5726	0	0	0	1	1	0	26.3505	150	78	4.738	206	70	136	103	12.1	0.7	85.8971	0.42	3.1	7.38095
0	12.4356	1	65.2548	0	1	0	1	1	0	24.8731	146	84	5.962	199	34.8	164.2	263	13.8	1	58.4801	0.88	7.3	8.29545
0	12.4384	1	64.0986	1	1	0	1	1	0	26.5974	148	80	10.756	191	39	152	162	13.9	0.6	102.787	0.83	7.2	8.6747
0	12.4164	1	58.4	1	1	0	1	1	0	19.4321	156	84	6.676	176	53	123	155	11	0.7	89.1875	1.32	11.9	9.01515
0	12.4877	1	62.389	1	0	0	1	1	0	20.4633	120	70	10.144	192	48.7	143.3	139	18.4	0.6	103.588	1.15	11.9	10.3478
0	12.4521	1	61.5014	0	0	0	1	1	0	23.4651	132	74	5.044	196	82.5	113.5	49	20.1	0.7	87.8728	0.48	5.1	10.625
0	12.411	1	62.7836	0	1	0	1	1	0	24.0278	142	90	9.43	216	45.3	170.7	152	17.3	0.9	66.3558	1.8	23.2	12.8889
0	12.411	1	61.5233	0	1	0	1	1	0	27.8933	144	80	8.818	155	47	108	110	15.9	0.7	87.8638	0.75	11.9	15.8667
1	12.4877	0	57.7589	0	1	0	0	1	1	23.4224	190	110	4.84	194	49.1	144.9	194	13.3	0.8	57.1322	1.07	2.2	2.05607
1	12.4877	1	74.3315	0	1	0	0	1	0	20.5631	170	110	5.554	144	61.9	82.1	62	19.6	0.8	71.9109	1.72	4.2	2.44186
1	12.4137	1	78.4329	0	1	0	0	1	0	20.8103	150	82	5.452	211	52.9	158.1	91	23	0.8	70.8109	1.27	3.3	2.59843
1	12.4575	0	67.9973	0	1	0	0	1	0	21.4031	144	86	5.248	233	71.7	161.3	90	13.1	0.6	74.6833	0.69	2.1	3.04348
1	12.4301	0	70.6986	0	1	0	0	1	0	25.3331	154	80	5.554	235	60.8	174.2	226	22.9	1	42.2343	1.26	4.1	3.25397
1	12.4164	0	73.0548	0	1	0	0	1	0	16.973	146	74	4.738	179	62.6	116.4	95	21.6	0.7	61.8076	0.61	2.1	3.44262
1	12.4877	0	66.4795	0	1	0	0	1	0	23.3749	150	90	4.636	197	51.6	145.4	88	17.7	0.7	63.5035	0.78	2.7	3.46154
1	12.4164	1	66.9589	1	0	0	0	1	0	21.5645	120	74	5.554	205	46.3	158.7	92	19.3	0.8	74.0993	1.14	4.3	3.77193
1	12.4137	0	73.4603	0	0	0	0	1	0	17.5924	130	70	4.84	175	64.8	110.2	41	13.6	0.8	53.3223	1.05	4.7	4.47619
1	12.4137	0	53.7973	0	1	0	0	1	0	23.6736	132	76	5.146	196	46.7	149.3	106	12.8	0.8	58.3093	0.78	3.5	4.48718
1	12.4548	0	75.3808	0	1	0	0	1	0	26.8955	134	82	4.84	211	44.4	166.6	267	16.4	0.6	72.5061	1.14	5.5	4.82456
1	12.4548	0	62.8082	0	0	0	0	1	0	21.7258	108	80	5.758	352	52.3	299.7	87	15.2	0.5	93.2701	0.68	3.3	4.85294
1	12.4493	0	78.8712	0	1	0	0	1	0	25.9234	134	80	5.554	244	74.2	169.8	83	12.3	0.5	87.369	0.39	1.9	4.87179
1	12.4192	0	84.5863	0	0	0	0	1	0	24.32	142	70	4.84	218	81.5	136.5	87	13.5	0.9	45.0163	0.55	2.8	5.09091
1	12.4137	0	79.4767	0	0	0	0	1	0	18.8271	132	70	5.044	190	53.6	136.4	47	16.4	0.8	52.1311	0.7	3.6	5.14286
1	12.4877	0	70.2	0	1	0	0	1	0	29.126	164	80	6.37	264	44.2	219.8	128	11.4	0.5	90.3388	1.03	5.4	5.24272
1	12.4767	0	73.4164	0	1	0	0	1	0	18.9998	110	54	4.84	193	58.1	134.9	86	11.5	0.5	89.1847	0.59	3.5	5.9322
1	12.4712	1	84.7945	0	1	0	0	1	0	20.0577	156	76	5.146	181	53.4	127.6	84	13.1	0.8	69.2436	1.61	9.6	5.96273
1	12.4164	0	79.0877	0	0	0	0	1	0	18.7661	147	76	4.84	193	75.2	117.8	56	20.2	0.4	111.439	0.6	3.6	6
1	12.4329	0	86.8329	0	0	0	0	1	0	19.2907	114	60	5.554	247	64.4	182.6	125	12.9	0.7	58.8175	0.33	2	6.06061
1	12.4767	0	73.3945	0	1	0	0	1	0	22.806	128	70	5.248	240	53.1	186.9	88	18.9	0.6	73.064	1.44	8.8	6.11111
1	12.4904	0	79.3288	0	1	0	0	1	0	22.6347	132	70	4.942	202	32	170	228	16.7	0.7	60.3632	1.27	8.1	6.37795
1	12.4493	0	79.9644	0	0	0	0	1	0	24.4741	172	102	5.758	148	58.7	89.3	64	16.1	0.9	45.7482	0.7	4.6	6.57143
1	12.4384	0	70.1041	0	1	0	0	1	0	22.9523	150	70	6.268	216	78.6	137.4	226	26.3	1	42.3368	0.69	4.6	6.66667
1	12.4767	0	74.2247	0	0	0	0	1	0	19.1806	104	58	4.534	158	70.7	87.3	57	13.1	0.5	88.9049	0.54	3.7	6.85185
1	12.4384	0	78.5507	0	0	0	0	1	0	22.5717	138	54	4.738	229	49.2	179.8	225	15.9	0.7	60.5342	0.33	2.4	7.27273
1	12.4712	0	76.4575	1	1	0	0	1	0	21.5665	192	100	7.084	334	45.1	288.9	157	14.6	0.7	61.0053	0.77	5.6	7.27273
1	12.4877	0	60.3178	0	0	0	0	1	0	22.1017	120	80	11.164	188	51.2	136.8	121	20.2	0.5	94.3594	0.41	3.1	7.56098
1	12.4767	0	71.263	0	0	0	0	1	0	24.864	154	72	5.146	201	52.9	148.1	141	14.2	0.6	73.6846	0.77	6	7.79221
1	12.4548	0	78.7096	0	1	0	0	1	0	23.5804	174	90	5.248	193	69.8	123.2	65	17.6	0.8	52.2764	0.49	3.9	7.95918
1	12.4301	1	83.7808	0	1	0	0	1	0	25.5183	172	76	5.452	168	36.5	131.5	148	22	1.2	44.5897	1.95	15.6	8
1	12.4877	1	54.5562	0	1	0	0	1	0	27.2079	150	110	4.942	225	48.3	176.7	123	15.9	0.9	69.0854	1.55	12.9	8.32258
1	12.4877	0	63.5452	0	0	0	0	1	0	22.9719	130	80	5.146	228	71.7	156.3	46	19.1	0.7	64.3316	0.89	7.5	8.42697
1	12.4548	0	76.7397	0	0	0	0	1	0	19.1137	128	70	5.248	214	69.5	144.5	56	21.9	0.7	60.9408	0.45	4	8.88889
1	12.4329	0	82.5041	0	0	0	0	1	0	23.0089	148	82	5.554	142	59.7	82.3	48	21.3	0.7	59.6871	1.6	14.3	8.9375
1	12.4712	1	72.4055	0	1	0	0	1	0	19.9546	162	78	5.044	126	67.1	58.9	66	9.9	0.6	99.2544	0.65	5.9	9.07692
1	12.4685	0	70.7836	0	1	0	0	1	0	20.2515	138	86	5.758	216	39.1	176.9	58	7.6	0.5	90.1244	1.04	10.3	9.90385
1	12.4137	0	75.7781	0	1	0	0	1	0	19.6843	120	68	5.146	168	57.1	110.9	46	16	0.9	46.4596	0.84	8.5	10.119
1	12.4356	0	71.4521	0	1	0	0	1	0	22.6667	166	94	5.962	261	69.4	191.6	94	10.7	0.7	62.2023	0.52	5.6	10.7692
1	12.4904	0	73.4493	0	1	0	0	1	0	23.2695	178	94	5.044	256	50	206	123	24	0.7	61.7121	0.77	8.4	10.9091
1	12.4137	0	77.5014	0	0	0	0	1	0	19.7537	132	80	5.554	186	84.7	101.3	62	15.4	0.7	60.7683	0.5	6.1	12.2
1	12.4301	0	72.1562	0	1	0	0	1	0	26.5754	138	80	5.044	203	68.9	134.1	88	31.2	1.1	37.8302	1.05	12.9	12.2857
1	12.4521	0	85.4932	0	1	0	0	1	0	28.7552	134	74	5.248	201	53.1	147.9	82	17.8	0.8	51.0507	1.42	17.8	12.5352
1	12.4521	0	71.4082	0	0	0	0	1	1	19.0131	116	66	5.656	200	63	137	64	17.5	0.6	73.6416	0.87	11.9	13.6782
1	12.4548	0	78.0575	0	0	0	0	1	0	20.8742	140	80	5.146	214	56.8	157.2	49	15.6	0.6	71.7837	0.64	10.2	15.9375
1	12.4767	0	82.7288	0	0	0	0	1	0	24.4037	144	78	5.146	243	56.9	186.1	101	23.8	1.6	24.1419	0.64	13.5	21.0938
1	12.4521	0	60.1973	0	0	0	0	1	0	22.7104	182	110	5.044	170	73.4	96.6	70	7.8	0.4	120.519	0.88	26.6	30.2273
1	12.4356	1	69.0301	0	0	1	1	1	1	27.3677	150	82	5.554	186	78	108	172	19.6	0.9	64.5738	2.53	9.3	3.67589
1	12.4877	1	68.0411	0	1	0	1	1	1	21.3266	164	80	5.044	273	35.6	237.4	139	17.7	1.5	37.0811	2.41	9.3	3.85892
1	12.4137	1	74.1699	0	0	0	1	1	0	25.9125	132	88	5.452	182	54.3	127.7	170	14.2	1	56.3698	1.57	7.7	4.90446
1	12.4192	1	66.6329	0	0	0	1	1	0	22.9118	128	60	5.044	139	48.8	90.2	105	8.7	1	58.1304	0.39	2.4	6.15385
1	12.4137	1	75.811	0	1	0	1	1	1	18.7345	128	80	5.35	190	69.6	120.4	61	32.8	2	26.2417	1.23	7.7	6.26016
1	12.4548	1	81.6192	0	1	0	1	1	0	22.7985	190	106	5.146	195	39.5	155.5	192	15.8	0.9	61.5426	0.91	6.6	7.25275
1	12.4767	1	81.7534	0	1	0	1	1	0	19.503	128	62	5.35	206	51.6	154.4	58	13.7	0.8	69.9733	0.89	6.9	7.75281
1	12.4877	1	68.0329	1	1	0	1	1	0	25.1382	160	70	5.656	144	33.8	110.2	66	19.5	0.8	73.7617	0.58	4.6	7.93103
1	12.4164	1	72.4658	0	1	0	1	1	0	24.3418	140	74	5.962	195	59.3	135.7	80	19.2	0.8	72.4375	0.76	7.2	9.47368
2	11.7397	0	83.5644	0	0	0	0	1	0	21.4573	130	74	4.84	219	56.3	162.7	77	21.6	1.1	36.2696	0.99	2.4	2.42424
2	3.34247	1	77.7288	0	1	0	0	1	0	23.4401	140	74	5.248	229	46	183	91	18.7	0.8	70.9944	1.68	4.1	2.44048
2	9.57534	1	80.2192	0	1	0	0	1	0	23.6736	136	80	4.942	231	41.2	189.8	199	14.8	0.8	70.3548	1.12	2.9	2.58929
2	2.55068	0	82.7123	0	1	0	0	1	1	22.2882	186	96	5.146	231	76.6	154.4	66	21.6	0.7	59.6439	1.08	2.9	2.68519
2	2.69589	1	70.6493	0	1	0	0	1	0	19.6035	146	72	5.044	180	66.8	113.2	63	21.4	0.9	64.1455	1.23	3.4	2.76423
2	5.07671	1	86.4301	0	0	0	0	1	0	20.3088	114	60	4.942	161	59.7	101.3	46	36.9	1.3	40.4879	0.9	2.5	2.77778
2	7.92877	0	78.9123	0	0	0	0	1	0	23.1585	162	70	5.554	256	74.5	181.5	99	14.5	0.8	52.2378	0.31	0.9	2.90323
2	11.9096	0	76.0027	0	1	0	0	1	0	28.4875	150	76	5.146	208	74.8	133.2	82	13	0.5	88.3029	1.05	3.2	3.04762
2	11.7397	0	67.4712	0	0	0	0	1	0	23.2052	80	60	4.942	168	41	127	176	17.5	0.7	63.2342	0.92	3	3.26087
2	3.66301	1	80.5205	0	1	0	0	1	0	19.2415	112	76	4.942	211	60.2	150.8	78	18.5	1	55.0562	1.06	3.5	3.30189
2	2.84658	1	91.3151	0	0	0	0	1	1	17.6365	144	74	5.962	213	56.6	156.4	75	23.5	1.5	34.0786	1.48	4.9	3.31081
2	10.5973	0	65.9205	0	1	0	0	1	0	24.4454	130	76	5.758	202	49.4	152.6	66	16.7	0.6	75.3511	1.29	4.3	3.33333
2	4.62192	0	89.4575	0	0	0	0	1	0	17.2119	132	74	4.942	219	85.6	133.4	70	11.3	0.7	58.317	0.96	3.3	3.4375
2	10.5973	0	81.6082	1	1	1	0	1	0	18.8189	168	90	5.248	171	71.8	99.2	44	17.6	1	40.5302	1.49	5.2	3.48993
2	11.6959	0	73.6	0	1	0	0	1	0	19.0226	174	84	5.554	205	74.5	130.5	61	23.9	0.7	61.6758	0.68	2.5	3.67647
2	5.27397	0	72.2767	0	1	0	0	1	0	24.714	166	90	5.35	192	62.3	129.7	90	15.6	0.6	73.3865	1.54	5.7	3.7013
2	2.72603	0	68.2575	0	1	0	0	1	0	18.9943	122	88	4.534	175	44.3	130.7	101	16.2	0.7	63.0243	1.58	6.2	3.92405
2	0.723288	1	73.8438	0	0	1	0	1	0	19.3625	104	60	6.166	160	54.7	105.3	60	13.8	0.8	72.0469	1.64	6.5	3.96341
2	7.50959	0	65.4356	0	0	0	0	1	0	18	124	64	5.962	219	51.4	167.6	210	17.6	0.5	92.1795	0.25	1	4
2	8.76986	0	85.7507	0	0	0	0	1	0	22.3213	158	70	5.962	209	70.3	138.7	112	17.9	0.7	59.0296	0.67	2.7	4.02985
2	11.3836	0	61.4	0	1	0	0	1	0	22.6874	136	60	5.248	228	55.2	172.8	187	16.7	0.7	64.9688	0.53	2.2	4.15094
2	11.8055	0	71.8877	0	0	0	0	1	0	25.1039	132	84	5.044	231	48.4	182.6	88	11.1	0.8	53.6545	0.52	2.2	4.23077
2	6.60822	0	90.9479	0	0	0	0	1	0	16.7648	152	70	5.452	176	69.8	106.2	77	19.5	0.7	58.0411	0.51	2.2	4.31373
2	12.3315	0	57.3205	0	1	0	0	1	0	25.0016	136	78	5.35	176	40.2	135.8	57	9.1	0.5	95.7498	0.62	2.7	4.35484
2	5.3863	0	77.5836	0	1	0	0	1	0	24.2179	154	70	5.248	223	76.3	146.7	74	16.7	0.6	71.9093	0.5	2.2	4.4
2	4.60822	0	73.2137	0	1	0	0	1	0	24.5632	152	74	5.452	204	49.3	154.7	81	12.3	0.9	46.921	2.1	9.3	4.42857
2	5.64384	1	91.3178	0	0	0	0	1	0	21.0282	96	66	4.942	138	58.1	79.9	36	23.6	1	53.1034	0.71	3.2	4.50704
2	8.46575	1	81.4959	0	1	0	0	1	0	18.756	124	74	5.656	180	60.2	119.8	76	13.5	0.9	61.5693	0.55	2.5	4.54545
2	2.12877	1	84.1288	0	0	0	0	1	1	14.0099	104	50	5.758	160	73.6	86.4	43	26.7	0.9	61.01	2.02	9.2	4.55446
2	5.68493	1	63.5068	0	0	0	0	1	0	24.5327	140	88	4.738	251	43.7	207.3	183	9.7	0.9	66.138	0.69	3.2	4.63768
2	1.19726	0	70.0493	0	1	0	0	1	0	17.7458	148	70	4.942	177	40.4	136.6	200	18.9	0.8	54.0549	0.3	1.4	4.66667
2	1.12877	0	84.5808	0	0	0	0	1	0	20.0344	156	90	5.554	217	69.3	147.7	81	20.9	0.7	59.2628	0.34	1.6	4.70588
2	11.3534	0	78.3808	0	1	0	0	1	0	22.213	140	58	5.86	192	41.4	150.6	208	20.2	0.9	46.0115	1.08	5.1	4.72222
2	6.42192	0	83.3644	0	0	0	0	1	0	18.8591	130	90	4.534	152	55.8	96.2	35	13.5	0.5	85.9907	1.5	7.1	4.73333
2	12.2027	0	80.3425	0	1	0	0	1	0	24.4741	156	66	5.86	142	65.7	76.3	34	27.3	0.9	45.6863	0.84	4	4.7619
2	10.8055	0	72.989	0	0	0	0	1	0	27.6144	144	80	5.146	173	56.9	116.1	155	13.7	0.6	73.1802	0.57	2.8	4.91228
2	12.3014	0	86.9479	0	0	0	0	1	0	27.7498	146	86	5.35	208	43.9	164.1	134	13.3	0.6	69.5955	0.69	3.6	5.21739
2	9.3589	1	85.0877	0	1	0	0	1	0	22.9118	136	70	5.758	155	37.3	117.7	114	14.5	1.3	40.6702	1.07	5.6	5.23364
2	2.66575	0	87.2493	0	1	0	0	1	0	17.9235	106	60	4.738	163	50.3	112.7	66	16.7	0.6	69.5264	0.99	5.2	5.25253
2	2.13425	1	87.3452	1	1	0	0	1	0	21.5019	168	80	4.942	143	62.4	80.6	34	15.8	0.8	68.6571	0.37	2	5.40541
2	7	0	85.5205	0	1	0	0	1	0	16.1377	176	90	5.35	251	60.3	190.7	86	16.5	0.8	51.046	0.37	2	5.40541
2	6.61918	0	93.9	0	0	0	0	1	0	19.3781	150	64	4.738	164	62.3	101.7	39	18.4	1.2	31.8909	1.29	7	5.42636
2	11.7781	1	85.6137	0	1	0	0	1	1	23.9361	130	66	5.248	200	55.5	144.5	70	31.2	1.5	34.7151	2.34	12.9	5.51282
2	5.49863	0	77.7123	0	1	0	0	1	0	19.3925	160	84	5.656	203	67.6	135.4	52	15.1	0.9	46.1248	0.32	1.8	5.625
2	11.1123	0	75.5699	0	1	1	0	1	0	22.1836	106	60	4.942	212	77.6	134.4	101	12.7	0.7	61.2101	0.46	2.6	5.65217
2	11.9616	1	76.4849	0	0	0	0	1	0	25.0892	122	60	5.35	147	37.7	109.3	82	20.5	0.9	62.701	1.21	6.9	5.70248
2	4.41096	1	71.9096	0	0	0	0	1	0	28.1946	108	74	5.248	185	42.8	142.2	189	18.5	1.4	39.3586	1.06	6.1	5.75472
2	10.9205	1	79.6548	0	1	0	0	1	0	23.6496	166	98	5.248	199	57.2	141.8	75	28.5	1.1	49.7588	1.39	8	5.7554
2	5.93151	1	62.4192	0	0	0	0	1	0	22.4617	114	68	4.636	158	55	103	59	15.9	0.7	87.5	0.59	3.4	5.76271
2	5.69041	0	76.074	0	0	0	0	1	0	16.7107	106	56	5.35	189	61.2	127.8	73	13.9	0.6	72.3159	0.62	3.6	5.80645
2	12.3315	0	74.5781	0	1	0	0	1	0	22.213	130	60	4.738	221	60.6	160.4	85	13.7	0.7	61.4426	0.22	1.3	5.90909
2	7.37808	1	85.3534	0	1	0	0	1	0	21.8547	120	70	5.452	146	57.9	88.1	84	15.4	1.2	44.3524	0.49	2.9	5.91837
2	9.93425	0	88.4164	0	1	0	0	1	0	23.109	132	86	5.146	178	35	143	130	25.2	0.7	58.5132	0.27	1.6	5.92593
2	6.76164	1	67.2356	0	1	0	0	1	0	21.742	126	80	5.146	183	45.5	137.5	105	14.6	0.9	65.0638	1.37	8.2	5.9854
2	3.10137	0	78.3808	0	0	0	0	1	0	19.1384	150	100	4.942	191	54.9	136.1	52	19.8	0.6	71.6986	1.04	6.3	6.05769
2	6.6274	1	93.3945	0	0	0	0	1	0	16.8663	100	64	5.758	214	100.9	113.1	57	27.5	0.8	67.3502	0.85	5.2	6.11765
2	8.11233	0	76.6438	0	0	0	0	1	0	22.5897	142	90	4.432	181	47.3	133.7	105	23.4	0.7	60.9627	0.21	1.3	6.19048
2	8.11233	0	62.6164	0	0	0	0	1	0	31.3982	182	78	5.35	228	62	166	85	16.6	0.7	64.604	0.53	3.3	6.22642
2	5.66575	1	77.5534	0	1	0	0	1	0	23.1489	146	74	4.738	191	51.7	139.3	73	10.8	0.7	82.2146	0.24	1.5	6.25
2	2.01644	0	74.9753	0	0	0	0	1	1	20.2418	110	68	5.452	188	73.2	114.8	61	12.4	0.5	88.6485	0.75	4.7	6.26667
2	9.65753	0	78.926	1	0	0	0	1	0	18.9181	136	80	6.064	185	80.7	104.3	87	20.7	0.7	60.4514	0.63	4	6.34921
2	3.45479	0	87.0904	0	1	0	0	1	0	18.0737	130	76	5.248	154	55.8	98.2	63	13.9	0.7	58.7675	0.31	2	6.45161
2	2.10137	0	84.7479	0	0	0	0	1	0	24.1427	146	86	4.84	228	80.5	147.5	83	10.4	0.5	85.5854	0.68	4.4	6.47059
2	6.6	0	83.7068	0	1	0	0	1	1	22.3674	158	80	5.86	177	44.1	132.9	314	31.9	1.2	32.9602	0.47	3.1	6.59574
2	7.38904	1	85.5205	0	1	0	0	1	0	19.515	138	80	6.064	231	63.9	167.1	100	25.3	1.3	40.611	0.65	4.3	6.61538
2	7.51507	0	91.9589	0	0	0	0	1	0	19.3438	174	74	4.636	178	65.2	112.8	53	19.9	0.6	68.4853	0.77	5.1	6.62338
2	4.58356	0	76.726	0	1	0	0	1	0	28.4444	132	60	5.554	233	60.9	172.1	182	22.9	0.8	52.6608	0.84	5.6	6.66667
2	9.93151	0	86.389	0	0	0	0	1	0	20.4226	122	80	4.84	145	61.2	83.8	66	28.7	1.2	32.6632	0.52	3.5	6.73077
2	3.38082	0	75.9644	0	0	0	0	1	0	16.6468	124	66	5.452	199	75.9	123.1	90	12.2	0.6	72.3459	0.68	4.6	6.76471
2	11.7342	0	78.3644	0	1	0	0	1	0	25.8355	126	66	5.656	230	69.4	160.6	59	21.5	0.9	46.0143	0.34	2.3	6.76471
2	10.4685	0	78.3342	0	0	0	0	1	0	15.9144	112	70	5.044	185	78.5	106.5	46	13.3	0.6	71.7108	0.32	2.2	6.875
2	12.4466	0	69.4712	0	0	0	0	1	0	20.6131	124	70	5.044	181	51.6	129.4	40	19.3	0.9	47.6329	1.23	8.6	6.99187
2	9.90959	0	86.2986	0	0	0	0	1	0	23.5559	150	82	5.452	248	55	193	105	17.7	1.1	35.936	1.28	9.5	7.42188
2	10.3205	0	70.1315	0	1	0	0	1	1	21.3741	148	86	5.452	209	65.6	143.4	48	17.4	0.6	74.0238	1.37	10.2	7.44526
2	6.77534	1	79.5205	0	1	0	0	1	0	24.4141	138	80	4.942	152	48.1	103.9	73	12.8	1	55.2541	1.23	9.4	7.64228
2	11.7178	0	80.7589	0	1	0	0	1	0	24.5018	144	76	5.248	175	28.9	146.1	214	20.9	1.1	36.6268	0.98	7.5	7.65306
2	5.69589	0	87.0932	0	0	0	0	1	0	22.6129	130	70	6.064	193	52.3	140.7	108	21.8	0.9	44.6405	0.51	4	7.84314
2	6.44658	0	92.0521	0	0	0	0	1	1	18.3432	180	70	5.452	175	54.1	120.9	66	19.6	0.9	43.9367	0.3	2.4	8
2	5.60548	1	83.5945	0	0	0	0	1	0	17.4638	124	80	4.738	160	77.9	82.1	59	14.7	1	54.4674	1.06	8.5	8.01887
2	11.4164	0	88.0986	0	1	0	0	1	0	24.3455	138	74	4.738	169	54.2	114.8	126	17.9	0.6	69.3334	0.27	2.2	8.14815
2	11.6959	0	79.1151	0	0	0	0	1	0	19.1746	142	68	4.942	163	73.4	89.6	62	14.7	0.6	71.507	1.17	9.6	8.20513
2	10.5616	0	80.2603	0	0	0	0	1	0	24.6294	174	76	5.248	184	46.8	137.2	96	12	0.7	60.1613	0.58	4.8	8.27586
2	7.23014	0	80.0548	0	1	0	0	1	0	21.3431	146	80	4.738	176	63.2	112.8	131	10.8	0.7	60.2056	0.72	6	8.33333
2	1.8274	0	79.7507	0	1	1	0	1	0	21.0686	140	80	4.432	155	63.1	91.9	119	22.3	0.7	60.2714	0.96	8.3	8.64583
2	6.46301	1	86.2493	0	0	0	0	1	0	17.492	132	80	5.248	122	50.7	71.3	36	19.1	0.7	79.7448	1.61	14.1	8.75776
2	2.31233	0	77.1808	0	1	0	0	1	0	19.6148	140	80	5.35	192	76.7	115.3	119	11.1	0.9	46.2157	0.91	8.1	8.9011
2	3.92055	1	92.8247	0	0	0	0	1	0	24.2606	184	84	5.146	159	61.2	97.8	97	18.3	1.1	47.621	2.63	23.9	9.08745
2	10.1781	0	80.4493	0	0	0	0	1	0	22.641	130	64	5.044	249	62.5	186.5	110	18	0.6	71.1646	1.31	12	9.16031
2	0.947945	0	79.5534	0	0	0	0	1	0	22.3832	120	70	5.044	198	69.1	128.9	56	19.6	0.8	52.1167	1.45	13.3	9.17241
2	11.5836	0	76.0904	0	0	0	0	1	0	22.1443	130	62	4.942	188	43.6	144.4	112	14	0.6	72.3114	0.33	3.2	9.69697
2	7.91233	1	75.7096	0	1	0	0	1	1	22.2707	146	96	5.554	215	56.2	158.8	192	33.3	1.8	29.459	0.71	7	9.85915
2	1.06575	0	70.2438	0	0	0	0	1	0	20.5592	134	60	5.146	190	57.4	132.6	46	14.5	0.7	62.5075	0.65	6.8	10.4615
2	7.71233	0	86.3123	0	1	0	0	1	1	28.4171	164	90	5.656	209	48.2	160.8	111	25.9	0.9	44.7561	0.61	6.4	10.4918
2	7.50411	0	72.274	0	0	0	0	1	0	18.0938	156	86	5.452	266	72.9	193.1	89	23.1	0.7	61.9985	0.91	10.5	11.5385
2	8.10959	0	85.0795	0	0	0	0	1	0	20.0992	178	80	5.35	255	66.7	188.3	102	14.7	0.9	44.9413	0.32	3.7	11.5625
2	11.3808	0	83.2849	0	1	0	0	1	0	17.4083	130	66	5.35	172	54.7	117.3	81	13.9	0.8	51.4355	0.36	4.4	12.2222
2	6.59452	0	84.3644	0	0	0	0	1	0	27.0639	184	90	4.432	176	69.5	106.5	46	17.8	0.7	59.3064	1.4	18.2	13
2	11.6658	0	85.4521	0	0	0	0	1	0	21.1017	108	68	4.636	203	40.3	162.7	92	12.9	0.8	51.0577	1.06	13.9	13.1132
2	4.04932	0	74.7096	0	0	0	0	1	1	19.3773	138	72	6.574	197	75.1	121.9	65	6.8	0.4	113.275	0.26	3.7	14.2308
2	9.68219	1	77.4329	0	0	0	0	1	0	24.6608	134	90	5.35	144	83.4	60.6	48	18.9	0.6	97.3605	0.6	8.6	14.3333
2	7.3589	1	72.137	1	1	0	0	1	0	18.5785	158	88	7.288	234	60	174	109	22.5	1.1	51.1949	0.72	10.5	14.5833
2	8.40548	0	75.3644	0	1	0	0	1	0	17.7999	166	92	5.146	209	93.7	115.3	53	21.8	0.3	154.785	0.23	3.4	14.7826
2	6.63288	0	72.3781	0	0	0	0	1	0	21.5296	180	94	4.738	262	61.9	200.1	99	14.9	0.6	73.357	0.74	11.9	16.0811
2	4.41918	1	78.3425	0	1	0	0	1	0	15.7888	110	52	5.248	184	53.7	130.3	69	17.2	1.5	35.6107	1.01	16.6	16.4356
2	11.6411	0	64.2384	0	1	1	0	1	0	20.967	132	84	5.146	267	40.7	226.3	179	10.7	0.7	64.1316	0.13	2.3	17.6923
2	7.61918	1	76.3534	0	1	0	0	1	0	23.5148	146	92	5.452	201	66.9	134.1	151	22.5	1.2	45.7937	1.16	22.3	19.2241
2	11.4164	0	82.7123	0	0	0	0	1	1	20.3428	146	74	5.146	211	67.7	143.3	125	14.8	1	40.3742	0.67	13	19.403
2	3.82192	0	84.5562	0	1	1	0	1	0	28.5322	150	70	5.452	243	57.4	185.6	152	19.7	0.9	45.0209	0.63	12.5	19.8413
2	8.34247	0	79.4575	0	1	0	0	1	0	30.525	146	90	5.146	225	52.4	172.6	258	18.8	0.9	45.8317	0.23	4.6	20
2	11.6466	0	72.9671	0	1	0	0	1	1	26.1083	156	74	6.064	226	26.9	199.1	242	11.5	0.4	114.045	0.43	11.9	27.6744
2	10.0575	0	69.8849	0	1	0	0	1	0	15.4391	136	66	5.656	163	36.2	126.8	51	17.6	1.1	38.179	0.4	13.7	34.25
2	9.72329	1	77.9507	0	1	0	1	1	0	23.5372	162	82	5.044	154	45.3	108.7	182	17.7	0.9	62.3603	1.34	3.6	2.68657
2	1.62192	1	78.3918	0	0	0	1	1	0	21.271	144	76	5.044	111	45.7	65.3	47	10.5	1	55.4812	1.54	4.4	2.85714
2	3.1726	1	62.0137	0	1	0	1	1	0	24.3646	144	60	5.452	189	45	144	120	16.1	0.9	66.5911	1.21	4.1	3.38843
2	8.11507	1	69.8712	0	1	0	1	1	0	26.1856	172	104	5.452	201	62.8	138.2	98	17.5	1	57.344	0.34	1.2	3.52941
2	5.85753	1	78.389	0	0	0	1	1	0	18.4978	166	86	5.86	168	53.6	114.4	64	17.3	0.7	81.9621	0.5	1.8	3.6
2	2.83836	1	69.2247	0	1	0	1	1	1	22.5086	134	84	4.84	184	24.3	159.7	108	14.9	1.5	36.898	1.92	7	3.64583
2	11.5452	1	66.5315	0	0	0	1	1	0	25.6369	106	74	5.656	250	39.4	210.6	252	15.7	0.9	65.2607	3.44	12.7	3.69186
2	10.4137	1	66.5507	0	1	0	1	1	0	24.3403	156	80	5.452	193	57.2	135.8	175	21.4	0.9	65.2553	0.64	2.4	3.75
2	8.89863	1	76.1452	0	0	0	1	1	0	23.3288	150	92	5.146	252	63.1	188.9	164	14.2	0.8	71.4151	0.32	1.2	3.75
2	6.47397	1	87.1452	0	0	0	1	1	0	17.5144	162	58	5.35	141	63.1	77.9	52	24.6	0.8	68.7023	0.51	2.1	4.11765
2	3.06849	1	83.5342	0	0	0	1	1	1	15.5078	150	90	5.146	162	61.9	100.1	45	14.9	0.8	69.5418	1.89	8.2	4.33862
2	5.25479	1	76.2027	0	0	0	1	1	0	24.1066	134	74	4.942	234	37.3	196.7	129	11.9	0.8	71.3996	1.92	9.4	4.89583
2	7.76438	1	82.6493	0	1	0	1	1	0	19.3874	194	96	5.452	169	51.7	117.3	88	18.9	0.7	80.7266	0.34	1.7	5
2	9.44384	1	69.2795	1	0	0	1	1	0	21.1754	126	78	5.452	199	95.7	103.3	65	16.6	0.8	73.3783	0.3	1.5	5
2	12.0849	0	81.5562	0	0	0	1	1	0	25.0244	90	52	4.942	187	43	144	119	23.2	1	40.5376	0.42	2.2	5.2381
2	1.50685	1	84.9562	0	0	0	1	1	0	20.0833	128	80	5.044	183	53.2	129.8	105	17.7	1	54.2154	2.25	12.3	5.46667
2	8.5589	1	78.063	0	0	0	1	1	0	15.2038	110	68	5.35	157	45.3	111.7	63	14.7	0.9	62.3345	1.63	9.5	5.82822
2	12.0356	1	73.2877	0	0	0	1	1	0	17.2959	98	70	5.248	193	73.7	119.3	46	13	0.8	72.2034	0.77	4.5	5.84416
2	3.23014	1	72.6521	0	0	1	1	1	0	19.8373	88	70	5.248	161	48.3	112.7	108	25.3	1.5	36.3898	0.45	2.8	6.22222
2	4.8274	1	73.6411	0	0	0	1	1	0	18.2745	120	84	5.248	161	63.2	97.8	35	23	0.9	63.3865	1.3	8.3	6.38462
2	6.71233	1	81.8384	1	0	0	1	1	0	14.5682	156	78	5.554	169	58.8	110.2	47	18.3	1	54.8003	0.96	6.5	6.77083
2	9.50411	0	81.3589	0	1	0	1	1	0	19.4771	140	76	4.534	187	40.7	146.3	135	12.6	0.7	59.927	0.51	3.8	7.45098
2	5.87945	1	66.7205	0	0	0	1	1	1	28.0884	100	80	4.942	221	43	178	181	15.2	1	58.1084	2.51	19.3	7.68924
2	3.84658	1	76.7096	0	1	0	1	1	0	19.1951	154	78	5.044	143	55.4	87.6	44	17.8	0.7	82.4732	1.27	10.2	8.0315
2	4.83836	0	78.4548	0	0	0	1	1	0	23.2446	122	82	5.35	166	53.6	112.4	87	7.5	0.5	87.5018	0.47	4	8.51064
2	6.2411	1	66.6274	1	1	0	1	1	0	26.2695	154	84	5.35	123	41.8	81.2	70	14.8	1.1	52.3757	1.89	17.3	9.15344
2	12.0384	1	73.1836	0	0	0	1	1	1	22.9807	120	80	4.636	196	42.1	153.9	119	27.4	1.3	42.4679	2.37	21.8	9.19831
2	9.08493	1	69.7836	0	0	0	1	1	0	17.8491	140	70	4.228	108	59.5	48.5	138	12.2	1.2	46.9916	0.78	7.8	10
2	5.38082	1	78.2521	0	0	0	1	1	0	21.1652	130	60	5.248	171	49.1	121.9	65	16.3	1	55.5096	2.81	30.4	10.8185
2	3.2	1	79.4822	0	0	0	1	1	0	19.0586	122	74	5.248	148	44.8	103.2	72	12.3	0.9	62.013	0.43	5	11.6279
2	1.65205	1	77.2986	0	1	0	1	1	0	19.2042	148	78	5.248	202	32.4	169.6	124	17.3	0.9	62.5108	0.83	10.2	12.2892
2	5.52329	1	86.0822	0	0	0	1	1	0	23.6729	112	60	5.452	211	58.5	152.5	120	24	1.1	48.6629	0.77	10.1	13.1169
2	7.01644	1	79.0274	0	1	0	1	1	0	24.1297	170	60	6.472	184	50.3	133.7	145	13.6	0.6	96.7926	1.13	15.5	13.7168
2	9.51507	1	64.7534	0	0	0	1	1	0	19.9888	132	90	4.942	96	63.6	32.4	115	16.6	1.2	48.0115	2.24	32.5	14.5089
2	2.47123	1	66.7918	0	1	1	1	1	1	24.2787	124	92	5.452	101	59.9	41.1	154	10.5	0.8	74.1525	2.26	42.3	18.7168
0	12.4575	0	54.2219	0	0	0	0	2	0	21.6909	124	86	4.84	219	62.3	156.7	58	18.3	0.7	67.3288	0.72	0.9	1.25
0	12.4521	0	54.0082	0	1	0	0	2	0	23.1911	158	86	5.044	349	41.6	307.4	228	10.1	0.7	67.4051	1.56	2	1.28205
0	12.4904	0	56.8356	0	1	0	0	2	0	24.5095	140	98	5.452	206	40.7	165.3	187	13.7	0.7	66.4252	0.9	1.2	1.33333
0	12.4137	0	73.4356	0	0	0	0	2	0	17.3954	124	70	4.84	169	61.2	107.8	57	12.6	0.6	73.0522	0.33	0.5	1.51515
0	12.4904	0	61.4219	0	0	0	0	2	0	29.2142	120	80	4.942	214	45	169	88	17.3	0.7	64.9621	1.41	2.3	1.63121
0	12.4137	0	57.9699	0	0	0	0	2	0	19.5228	116	70	5.146	246	90.4	155.6	62	20.8	0.6	78.1825	0.79	1.4	1.77215
0	12.4521	0	75.3753	0	0	0	0	2	0	20.2761	126	66	5.35	200	74.1	125.9	73	16.6	0.7	61.2554	0.49	0.9	1.83673
0	12.4877	0	57.4137	0	0	0	0	2	0	20.9466	130	70	5.044	155	56.8	98.2	111	18.2	0.5	95.7052	0.76	1.4	1.84211
0	12.4384	0	59.4493	0	0	0	0	2	0	19.502	130	56	5.35	189	79.2	109.8	56	20.9	0.6	77.6191	0.7	1.3	1.85714
0	12.4301	0	53.4685	0	0	0	0	2	0	21.6311	126	76	4.942	152	61.3	90.7	67	16	0.7	67.5997	1.5	2.8	1.86667
0	12.4685	0	52.9288	0	1	0	0	2	0	19.5515	160	80	5.86	267	51.4	215.6	170	16.5	0.8	58.5823	0.9	1.7	1.88889
0	12.474	1	58.1781	0	1	0	0	2	0	21.742	152	86	6.676	209	68.2	140.8	63	23.1	1.2	49.5098	0.73	1.4	1.91781
0	12.4164	0	57.8712	0	1	0	0	2	0	26.3133	120	68	5.452	219	44.5	174.5	283	9.1	0.7	66.0818	1.75	3.4	1.94286
0	12.4685	0	68.8658	0	0	0	0	2	0	22.9578	140	60	5.554	192	78.3	113.7	114	15.1	0.7	62.864	1.02	2	1.96078
0	12.4521	0	57.1507	0	0	0	0	2	0	17.7154	104	62	5.758	182	61.4	120.6	63	10.4	0.7	66.3199	0.25	0.5	2
0	12.4767	0	57.8	0	0	0	0	2	0	22.2963	112	68	5.248	256	70.2	185.8	129	15.8	0.6	78.2484	0.5	1	2
0	12.411	0	69.2274	0	1	0	0	2	0	20.796	174	86	5.248	183	51.9	131.1	85	13.2	0.7	62.7696	1.14	2.3	2.01754
0	12.411	0	58.0192	0	0	0	0	2	0	21.575	102	68	5.452	262	60	202	121	16.5	0.7	66.0334	1.31	2.7	2.06107
0	12.4493	0	57.5918	0	0	0	0	2	0	20.7269	142	80	5.248	218	89.7	128.3	109	20.2	0.8	57.1798	1.4	2.9	2.07143
0	12.4384	1	57.6027	0	1	0	0	2	0	22.8625	156	100	5.86	138	60.8	77.2	46	14.5	0.8	77.3703	1.34	2.9	2.16418
0	12.4685	0	59.5726	0	1	0	0	2	0	22.38	160	90	5.554	212	75.2	136.8	80	17.5	0.7	65.5346	1.43	3.1	2.16783
0	12.4384	0	58.6027	0	1	0	0	2	0	28.7316	150	94	5.146	261	40.1	220.9	151	11.6	0.7	65.844	1.55	3.4	2.19355
0	12.474	0	55.2575	0	1	0	0	2	0	19.6482	170	80	5.554	118	55.2	62.8	59	13.5	0.6	79.2652	0.67	1.5	2.23881
0	12.411	0	75.1397	0	1	0	0	2	0	20.7839	136	68	5.146	190	51.4	138.6	143	19.7	0.8	52.9775	0.49	1.1	2.2449
0	12.4521	0	61.4384	0	0	0	0	2	0	27.0562	136	82	5.044	159	36.5	122.5	116	16.6	0.7	64.9571	0.57	1.3	2.2807
0	12.4493	1	65.0137	0	0	0	0	2	0	23.7687	116	82	5.146	251	43.1	207.9	185	20.6	1	58.5422	1.52	3.5	2.30263
0	12.4301	0	55.211	0	0	0	0	2	0	20.279	142	86	4.738	220	37.9	182.1	121	12.1	0.6	79.2843	1.04	2.4	2.30769
0	12.4904	0	66.5151	0	1	0	0	2	0	23.4602	140	80	5.146	228	71.1	156.9	85	14.8	0.8	54.864	0.56	1.3	2.32143
0	12.474	0	61.0986	0	0	0	0	2	0	26.3779	160	80	5.35	234	40.3	193.7	175	12.1	0.7	65.0606	1.07	2.5	2.33645
0	12.4575	0	61.3068	0	1	0	0	2	0	22.1836	146	76	4.942	192	39.9	152.1	229	16.2	0.6	76.9367	0.51	1.2	2.35294
0	12.4877	0	62.9123	0	0	0	0	2	0	21.0828	130	80	4.942	231	58	173	78	17.7	0.6	76.368	1.06	2.5	2.35849
0	12.411	1	64.6356	0	0	0	0	2	0	21.7193	164	90	5.86	213	53.2	159.8	127	22.5	0.8	74.8541	1.22	2.9	2.37705
0	12.4904	0	80.0493	0	1	0	0	2	0	27.5572	118	60	5.146	191	55.2	135.8	175	25.1	0.9	45.7342	1.8	4.3	2.38889
0	12.4685	0	54.474	0	0	0	0	2	0	22.5069	120	80	5.35	207	62	145	59	11.2	0.7	67.2392	0.75	1.8	2.4
0	12.4548	0	57.5671	0	1	0	0	2	0	21.7844	194	96	5.248	224	54.8	169.2	173	16.5	0.6	78.3391	1.12	2.7	2.41071
0	12.4164	0	66.9233	0	1	0	0	2	0	24.8234	140	82	5.044	261	42.2	218.8	123	21	0.7	63.3823	1.18	2.9	2.45763
0	12.4904	0	61.4192	0	0	0	0	2	0	18.1406	128	80	4.228	204	69.4	134.6	65	14.8	0.7	64.9629	0.73	1.8	2.46575
0	12.4192	1	58.6959	0	0	0	0	2	0	22.9781	132	68	4.942	177	50	127	84	11.9	0.9	67.6503	0.85	2.1	2.47059
0	12.4356	0	62.1123	0	0	0	0	2	0	23.8728	124	70	5.146	210	57.5	152.5	152	16.8	0.7	64.754	1.01	2.5	2.47525
0	12.4877	1	56.3315	0	0	0	0	2	0	26.3644	130	80	5.86	131	41	90	157	13.6	0.8	77.8674	1.25	3.1	2.48
0	12.4137	1	66.2548	0	1	0	0	2	0	22.6474	126	82	5.044	207	51.7	155.3	79	13.3	0.8	74.3245	0.76	1.9	2.5
0	12.4329	1	53.674	0	0	0	0	2	0	25.3273	122	80	4.84	164	37.2	126.8	206	13.2	0.8	78.9549	1.6	4.1	2.5625
0	12.4164	0	56.6575	0	0	0	0	2	0	24.7021	102	62	5.044	184	55.4	128.6	112	15.7	0.6	78.698	0.31	0.8	2.58065
0	12.4164	0	59.6274	0	0	0	0	2	0	20.0576	134	74	4.942	233	56	177	141	11.9	0.6	77.5525	1.2	3.1	2.58333
0	12.4384	1	54.0575	0	0	0	0	2	0	26.7718	136	84	5.35	201	63.2	137.8	95	14.5	0.8	78.7937	1.54	4	2.5974
0	12.4767	0	67.7041	0	0	0	0	2	0	22.3083	146	82	4.636	228	55.2	172.8	86	13.2	0.7	63.1717	0.23	0.6	2.6087
0	12.4164	0	65.3616	0	0	0	0	2	0	24.4469	110	62	5.962	207	56.5	150.5	165	13.3	0.7	63.8133	0.49	1.3	2.65306
0	12.4137	0	56.5425	0	1	0	0	2	0	23.131	130	82	5.35	228	71.8	156.2	88	15.1	0.6	78.7439	0.49	1.3	2.65306
0	12.4356	0	58.9918	0	1	0	0	2	0	28.3011	160	90	4.942	267	56	211	115	24.5	0.7	65.7191	0.94	2.5	2.65957
0	12.4685	0	58.5507	0	0	0	0	2	0	26.2967	110	80	5.248	228	56.8	171.2	105	19.5	0.5	95.1681	1.24	3.3	2.66129
0	12.4329	0	62.0932	0	0	0	0	2	0	22.2814	154	94	5.554	197	32.9	164.1	87	12.7	0.5	93.5771	1.08	2.9	2.68519
0	12.4521	0	60.3781	0	0	0	0	2	0	18.3673	120	74	5.146	203	50.5	152.5	112	20.4	0.7	65.2825	1	2.7	2.7
0	12.4164	0	58.6027	0	0	0	0	2	0	22.5161	142	74	6.166	272	53.5	218.5	158	16.5	0.7	65.844	1.4	3.8	2.71429
0	12.4192	0	57.7781	0	0	0	0	2	0	20.8304	128	66	5.146	185	66.1	118.9	65	14.8	0.8	57.1268	1.24	3.4	2.74194
0	12.4767	0	72.3644	0	1	0	0	2	0	22.1319	150	72	4.942	194	53.3	140.7	133	16.3	0.7	61.9762	0.58	1.6	2.75862
0	12.4904	0	63.8466	0	1	0	0	2	0	22.1612	152	88	4.636	231	51.2	179.8	148	16.9	0.7	64.2443	0.25	0.7	2.8
0	12.4877	0	60.8219	0	1	0	0	2	0	26.6674	120	70	5.146	219	50.7	168.3	145	15.2	0.8	56.2912	1.28	3.6	2.8125
0	12.4712	0	54.9863	0	0	0	0	2	0	20.6227	110	60	4.738	178	33.9	144.1	187	11.9	0.7	67.0588	0.71	2	2.8169
0	12.4904	0	59.7096	0	0	0	0	2	0	23.473	114	72	4.738	149	62.9	86.1	123	13.9	0.6	77.5218	1.2	3.4	2.83333
0	12.4329	0	58.8329	0	0	0	0	2	0	22.993	116	72	5.146	237	60	177	109	14.5	0.6	77.8516	0.81	2.3	2.83951
0	12.4164	0	58.4137	0	1	0	0	2	0	34.7857	140	80	6.064	231	33	198	479	18.5	0.8	56.9477	0.95	2.7	2.84211
0	12.4877	0	55.3452	0	0	0	0	2	0	29.8052	120	100	4.942	243	60.2	182.8	111	15.7	0.7	66.9337	0.42	1.2	2.85714
0	12.4575	0	55.7863	0	1	0	0	2	0	29.0943	184	96	5.962	261	40.9	220.1	244	18.9	0.7	66.7814	1.29	3.7	2.86822
0	12.4685	0	67.3397	0	0	0	0	2	0	22.4467	104	70	5.452	146	69.9	76.1	72	16.3	0.6	74.8919	0.87	2.5	2.87356
0	12.4192	0	67.9863	0	1	0	0	2	0	25.5309	122	60	4.942	217	62.7	154.3	118	15.6	0.8	54.5206	1.94	5.6	2.8866
0	12.4356	1	55.7068	0	0	0	0	2	0	21.9373	132	80	5.554	199	73	126	81	17.3	0.7	90.4042	1.35	3.9	2.88889
0	12.4685	0	63.4685	0	0	0	0	2	0	20.3709	134	86	5.86	229	98.8	130.2	118	13.3	0.5	92.9905	0.45	1.3	2.88889
0	12.4685	1	63.2575	0	1	0	0	2	0	22.3757	130	80	5.248	228	49.8	178.2	140	11.9	0.7	87.1656	1.75	5.1	2.91429
0	12.4904	0	62.2658	0	1	0	0	2	0	18.2021	124	82	4.534	265	66.2	198.8	92	22.3	0.6	76.5948	0.24	0.7	2.91667
0	12.4164	0	61.3315	1	1	0	0	2	0	23.589	170	86	6.982	203	53.6	149.4	96	14.7	0.6	76.9278	0.44	1.3	2.95455
0	12.4521	0	55.4767	0	1	0	0	2	0	25.74	154	86	5.146	252	71.6	180.4	82	24.7	0.9	50.8095	1.15	3.4	2.95652
0	12.4548	0	57.3918	0	0	0	0	2	0	22.1446	120	72	4.33	205	47.5	157.5	69	9.1	0.6	78.4077	1.18	3.5	2.9661
0	12.4164	0	64.726	0	0	0	0	2	0	20.4174	144	78	5.35	241	82.8	158.2	65	16.5	0.6	75.7476	1.18	3.5	2.9661
0	12.4548	0	54.4027	0	0	0	0	2	0	19.91	136	70	4.84	234	98.3	135.7	40	21.6	0.6	79.6206	0.74	2.2	2.97297
0	12.4521	1	53.0027	0	1	0	0	2	0	24.6528	130	84	5.146	207	52	155	112	21.7	1.2	50.8515	1.31	3.9	2.9771
0	12.4521	0	60.6685	0	0	0	0	2	0	25.8097	124	78	5.758	195	64	131	63	16.4	0.7	65.1926	1.51	4.5	2.98013
0	12.411	0	54.0521	0	0	0	0	2	0	25.2354	132	90	5.248	237	62.4	174.6	131	13.2	0.6	79.7685	0.57	1.7	2.98246
0	12.411	0	53.0493	0	0	0	0	2	0	25.2699	92	48	4.84	185	44.1	140.9	160	17.1	0.6	80.1984	1.54	4.6	2.98701
0	12.4575	0	60.1753	0	0	0	0	2	0	20.8814	154	90	5.044	347	85.3	261.7	76	15	0.7	65.3455	0.36	1.1	3.05556
0	12.4767	0	58.0411	0	1	0	0	2	0	26.6667	132	72	4.84	304	35.4	268.6	593	16.2	0.6	78.155	1.24	3.8	3.06452
0	12.4384	0	58.8904	0	0	0	0	2	0	25.6865	90	60	4.534	233	70.9	162.1	82	14.3	0.6	77.8298	0.81	2.5	3.08642
0	12.4164	0	63.6438	0	0	0	0	2	0	28.8597	126	64	7.798	195	55.5	139.5	143	27.2	0.5	92.9169	0.81	2.5	3.08642
0	12.4192	1	57.5973	1	0	0	0	2	0	22.3732	102	40	6.064	178	50.1	127.9	63	12.2	1	60.6131	0.68	2.1	3.08824
0	12.4767	0	64.7863	0	0	0	0	2	0	19.8478	120	78	4.84	229	49.7	179.3	121	9.2	0.6	75.7274	0.42	1.3	3.09524
0	12.4192	0	58.0932	0	0	0	0	2	0	26.4679	122	80	6.064	201	35.2	165.8	130	18.4	0.5	95.3826	0.67	2.1	3.13433
0	12.4575	0	69.3753	0	0	0	0	2	0	23.1241	126	80	5.044	211	43.4	167.6	190	17.1	0.6	74.2545	0.51	1.6	3.13725
0	12.4767	0	60.811	0	0	0	0	2	0	28.3501	130	72	6.166	252	45.3	206.7	151	14.5	0.6	77.1163	1.57	5	3.18471
0	12.4192	1	56.1151	0	1	0	0	2	0	22.6599	206	100	4.738	190	71.9	118.1	75	20.7	1	61.0683	1.8	5.8	3.22222
0	12.4712	1	59.7671	0	0	0	0	2	0	25.0892	130	82	4.84	156	55.9	100.1	69	17.9	0.8	76.5555	1.52	4.9	3.22368
0	12.4575	0	59.9753	0	0	0	0	2	0	20.8229	124	70	5.35	172	78	94	55	15.6	0.8	56.5181	0.68	2.2	3.23529
0	12.4493	0	58.8575	0	0	0	0	2	0	22.5161	120	76	5.044	210	61.2	148.8	138	19.3	0.7	65.7621	0.83	2.7	3.25301
0	12.4685	0	63.3589	0	0	0	0	2	0	25.8065	150	76	5.248	215	53.6	161.4	146	18.4	0.7	64.3858	1.63	5.4	3.31288
0	12.4192	0	66.5753	0	1	0	0	2	0	29.7179	154	60	5.452	286	63.6	222.4	112	16	0.9	48.2185	1.72	5.7	3.31395
0	12.4685	1	69.9808	0	1	0	0	2	0	24.8776	144	86	6.37	194	43.4	150.6	135	16.6	1	57.3182	1.05	3.5	3.33333
0	12.4575	0	52.9781	0	1	0	0	2	0	23.746	184	106	5.554	292	74.1	217.9	76	15.8	0.5	97.9394	0.39	1.3	3.33333
0	12.4192	0	58.4877	0	0	0	0	2	0	19.4258	100	50	5.248	242	76.4	165.6	111	12.6	0.6	77.9832	1.04	3.5	3.36538
0	12.4164	0	66.5288	0	0	0	0	2	0	19.6838	138	58	5.656	223	61.5	161.5	82	18.1	0.8	54.8608	0.89	3	3.37079
0	12.4877	0	61.811	0	0	0	0	2	0	18.4652	100	70	4.84	258	71.8	186.2	73	19.9	0.6	76.7561	1.15	3.9	3.3913
0	12.4356	0	66.5973	0	0	0	0	2	0	17.7692	128	74	5.146	190	61.3	128.7	73	11.7	0.5	91.7151	0.41	1.4	3.41463
0	12.4164	0	58.1151	0	0	0	0	2	0	20.4669	100	54	5.044	238	36.9	201.1	100	7.7	0.6	78.1264	0.35	1.2	3.42857
0	12.411	0	54.526	0	1	0	0	2	0	23.74	136	96	5.146	278	94.5	183.5	115	15.1	0.8	58.0845	0.32	1.1	3.4375
0	12.4521	0	57.6137	0	1	0	0	2	0	24.691	140	78	5.35	246	48.5	197.5	138	17	0.6	78.3209	1.19	4.1	3.44538
0	12.4301	0	52.8575	0	0	0	0	2	0	18.5547	146	88	5.044	231	71.1	159.9	65	19.7	0.7	67.823	1.97	6.8	3.45178
0	12.4301	0	64.7945	0	1	0	0	2	0	23.9312	138	86	5.044	218	54.3	163.7	41	28.1	0.8	55.2782	1.36	4.7	3.45588
0	12.4329	0	56.0521	0	1	0	0	2	0	24.4672	148	88	6.166	256	57.3	198.7	135	16.1	0.6	78.9411	1.33	4.6	3.45865
0	12.4384	0	58.2	0	0	0	0	2	0	22.8887	90	70	5.656	199	63	136	68	19.3	0.7	65.9745	2.24	7.8	3.48214
0	12.4164	0	59.3507	0	0	0	0	2	0	19.1556	126	68	4.942	179	59.1	119.9	100	18.5	0.6	77.6561	1.2	4.2	3.5
0	12.4548	0	62.8877	0	0	0	0	2	0	27.0258	138	80	5.044	242	52.2	189.8	98	14.1	0.7	64.5239	1.59	5.6	3.52201
0	12.4137	0	65.9836	0	0	0	0	2	0	23.746	118	80	4.942	218	66.9	151.1	173	15.6	0.7	63.6401	1.22	4.3	3.52459
0	12.4685	0	55.1178	0	0	0	0	2	0	20.1584	116	60	5.146	205	67	138	217	15.3	0.5	96.8327	1.36	4.8	3.52941
0	12.4137	0	56.8767	0	0	0	0	2	0	32.039	170	90	5.554	212	65.4	146.6	66	9.5	0.7	66.4114	1.67	5.9	3.53293
0	12.4164	0	81.6932	0	0	0	0	2	0	23.0669	130	80	5.452	204	50.7	153.3	114	16.2	0.7	59.8565	0.48	1.7	3.54167
0	12.411	0	65.9178	0	1	0	0	2	0	26.5643	176	86	6.268	187	63.9	123.1	91	15.8	0.7	63.6583	1.71	6.1	3.56725
0	12.4164	0	55.8219	0	1	0	0	2	0	25.379	140	74	5.146	223	60.5	162.5	131	13.4	0.6	79.0343	0.42	1.5	3.57143
0	12.474	0	56.7315	0	0	0	0	2	0	22.6449	120	90	5.452	209	70.1	138.9	42	13.2	0.5	96.0341	0.89	3.2	3.59551
0	12.474	0	67.0548	0	0	0	0	2	0	23.1585	140	84	5.758	206	56.3	149.7	119	14.5	0.6	74.9831	0.36	1.3	3.61111
0	12.4192	0	58.411	0	0	0	0	2	0	25.8005	148	90	4.84	223	76.6	146.4	120	16.3	0.6	78.0126	0.91	3.3	3.62637
0	12.4685	0	61.5288	0	0	0	0	2	0	22.1156	126	76	5.452	162	52.4	109.6	92	14.9	0.7	64.9297	1.37	5	3.64964
0	12.4192	1	70.5068	0	0	0	0	2	0	23.1529	144	80	4.636	213	69.1	143.9	96	12.7	1	57.1952	1.15	4.2	3.65217
0	12.4164	0	66.4603	0	1	0	0	2	0	26.0212	164	80	5.248	246	37.4	208.6	456	15.9	0.6	75.175	0.41	1.5	3.65854
0	12.4192	0	70.1315	0	0	0	0	2	0	20.4174	124	50	5.248	212	53	159	73	20.9	0.8	54.0367	0.84	3.1	3.69048
0	12.4493	0	62.3589	0	0	0	0	2	0	23.7187	120	82	5.044	241	34.1	206.9	225	15.6	0.6	76.5619	1.11	4.1	3.69369
0	12.4904	0	66.5178	0	0	0	0	2	0	21.6983	124	76	4.942	223	53.4	169.6	267	15.8	0.6	75.1563	0.54	2	3.7037
0	12.4904	0	66.8603	0	1	0	0	2	0	23.4224	160	110	4.534	189	49.7	139.3	99	13.3	0.8	54.7826	0.7	2.6	3.71429
0	12.4575	0	60.0082	0	0	0	0	2	0	19.4776	106	66	5.35	145	39.6	105.4	85	13.4	0.6	77.4109	0.86	3.2	3.72093
0	12.4301	0	69.3151	0	0	0	0	2	0	21.1457	118	80	5.554	299	77	222	82	24.5	0.9	47.6637	0.91	3.4	3.73626
0	12.411	0	59.8795	0	1	0	0	2	0	32.1046	170	94	5.554	198	57.6	140.4	89	18	0.6	77.4587	0.91	3.4	3.73626
0	12.4192	1	61.3918	0	1	0	0	2	0	25.242	168	80	4.942	186	51.1	134.9	98	19.3	0.8	75.9685	1.04	3.9	3.75
0	12.4384	0	54.8027	0	0	0	0	2	0	19.7784	110	66	5.044	214	66	148	90	17.7	0.7	67.1232	1.58	6	3.79747
0	12.4137	1	62.7507	0	1	0	0	2	0	24.3266	146	96	5.656	168	44.2	123.8	69	14.7	0.9	66.3657	1.6	6.1	3.8125
0	12.411	0	63.8849	0	0	0	0	2	0	16.8663	132	70	5.044	279	96.3	182.7	60	14.4	0.6	76.0325	0.13	0.5	3.84615
0	12.4301	0	54.4247	0	0	0	0	2	0	18.0109	124	76	5.35	158	33.6	124.4	79	14.7	0.6	79.6114	1.53	5.9	3.85621
0	12.4877	0	66.4767	0	1	0	0	2	0	21.3841	160	110	4.534	215	59.1	155.9	64	15.1	0.6	75.1697	1.14	4.4	3.85965
0	12.4384	0	70.5479	0	1	0	0	2	0	22.4766	140	88	5.146	243	41.4	201.6	239	22.8	1.1	38.0757	1.5	5.9	3.93333
0	12.4137	0	64.6986	0	0	0	0	2	0	25.0892	114	72	5.452	209	41.5	167.5	83	17.6	0.5	92.4796	1.7	6.7	3.94118
0	12.4192	0	58.4411	0	1	0	0	2	0	19.5562	122	60	5.554	269	77.4	191.6	84	19	0.7	65.8963	0.25	1	4
0	12.4767	0	61.1753	0	1	0	0	2	0	23.9025	146	70	5.35	182	40	142	209	11	0.5	93.9779	0.55	2.2	4
0	12.4521	0	57.2795	0	1	0	0	2	0	21.9289	156	86	4.636	219	66.3	152.7	134	16.9	0.6	78.4518	0.92	3.7	4.02174
0	12.4548	0	66.463	0	0	0	0	2	0	18.7046	106	80	5.248	263	66.6	196.4	52	13.3	0.6	75.1741	0.42	1.7	4.04762
0	12.4575	0	57.2274	0	0	0	0	2	0	20.692	158	80	5.35	318	87.2	230.8	69	16.1	0.6	78.4723	1.26	5.1	4.04762
0	12.474	0	67.0356	0	0	0	0	2	0	24.5769	122	68	5.554	170	82.7	87.3	131	18.6	0.5	91.5426	0.64	2.6	4.0625
0	12.4521	0	55.3479	0	0	0	0	2	0	21.8906	118	74	4.84	207	78.3	128.7	75	12.9	0.6	79.228	0.81	3.3	4.07407
0	12.4493	0	69.8027	0	1	0	0	2	0	19.6482	138	98	5.554	208	64.4	143.6	55	15.5	0.8	54.1096	0.54	2.2	4.07407
0	12.4384	0	63.8164	0	0	0	0	2	0	23.0079	150	80	4.84	216	56.4	159.6	105	19.7	0.5	92.8447	1.05	4.3	4.09524
0	12.4904	0	67.3945	0	1	0	0	2	0	23.3112	170	110	4.636	220	62	158	106	15.6	0.5	91.4024	0.95	3.9	4.10526
0	12.4164	1	64.0274	0	1	0	0	2	0	20.8463	162	84	5.554	164	59.3	104.7	98	16.1	0.7	86.8635	1.29	5.3	4.10853
0	12.4301	0	65.8877	0	0	0	0	2	0	24.5075	128	78	5.146	223	82.2	140.8	67	11.9	0.6	75.3619	0.51	2.1	4.11765
0	12.4356	0	58.2959	0	0	0	0	2	0	18.6667	126	68	4.84	226	59.9	166.1	61	11.5	0.6	78.0568	0.53	2.2	4.15094
0	12.4356	1	76.1096	0	0	0	0	2	0	22	120	70	5.248	184	50	134	68	18.4	0.8	71.4247	1.85	7.7	4.16216
0	12.4137	0	62.6521	0	0	0	0	2	0	23.777	110	72	5.146	270	62.2	207.8	96	17.9	0.7	64.5934	0.62	2.6	4.19355
0	12.4192	0	58.3479	0	1	0	0	2	0	21.5568	120	70	4.942	192	65.3	126.7	112	14.2	0.8	56.9661	0.38	1.6	4.21053
0	12.4384	0	63.2521	0	1	0	0	2	0	24.6082	140	96	5.86	305	71	234	238	21.3	0.8	55.6618	1.61	6.8	4.2236
0	12.4521	0	73.526	0	1	0	0	2	0	24.2382	126	78	5.86	188	46.9	141.1	121	11.9	0.9	46.8637	0.59	2.5	4.23729
0	12.4356	1	75.989	0	1	0	0	2	0	25.7117	164	80	5.35	202	50.8	151.2	88	19.8	1	55.9791	2.17	9.2	4.23963
0	12.474	0	64.7973	0	1	0	0	2	0	23.3781	132	60	5.248	197	69.6	127.4	93	11.2	0.6	75.7237	0.33	1.4	4.24242
0	12.4137	0	61.9918	0	1	0	0	2	0	30.0215	130	90	4.942	195	60.1	134.9	74	17.1	0.8	55.9842	0.47	2	4.25532
0	12.4329	0	70.3014	0	0	0	0	2	0	18.6884	170	80	5.656	178	78.9	99.1	91	14.9	0.5	90.3014	1	4.3	4.3
0	12.4192	0	60.3918	0	0	0	0	2	0	18.8189	144	70	4.942	238	89.1	148.9	37	26.9	0.7	65.2782	1.37	5.9	4.30657
0	12.4301	0	55.1342	0	0	0	0	2	0	21.7665	124	80	5.146	221	37.1	183.9	139	17.7	0.6	79.316	0.58	2.5	4.31034
0	12.4877	0	65.5616	0	0	0	0	2	0	18.8778	110	60	5.248	191	54.1	136.9	61	24	0.6	75.4693	1.02	4.4	4.31373
0	12.474	0	65.811	0	1	0	0	2	0	19.9534	184	90	5.758	194	69.7	124.3	108	24.7	0.7	63.688	0.88	3.8	4.31818
0	12.474	0	57.9644	0	0	0	0	2	0	21.8103	131	80	5.146	180	37.3	142.7	182	21.8	0.7	66.0513	0.74	3.2	4.32432
0	12.4356	0	59.0904	0	1	0	0	2	0	20.134	148	88	5.35	194	41.3	152.7	87	17.7	0.8	56.7597	1.48	6.4	4.32432
0	12.4685	0	74.1233	0	0	0	0	2	0	23.4075	156	80	4.942	253	68.2	184.8	72	14.4	0.8	53.1849	1.27	5.5	4.33071
0	12.4137	0	65.8	0	1	0	0	2	0	22.7694	186	110	5.248	168	65	103	93	10.6	0.7	63.691	0.9	3.9	4.33333
0	12.411	0	61.2219	1	0	0	0	2	0	25.729	152	88	5.86	240	43.4	196.6	172	17.8	0.6	76.9673	0.71	3.1	4.3662
0	12.4521	0	67.5781	0	1	0	0	2	0	23.5856	150	78	5.758	245	64.3	180.7	87	17	0.7	63.2055	0.98	4.3	4.38776
0	12.4384	0	57.4274	0	0	0	0	2	0	24.9989	124	66	5.962	235	38.3	196.7	127	20.9	0.6	78.3938	0.82	3.6	4.39024
0	12.411	0	66.7068	0	1	0	0	2	0	20.1854	144	76	5.554	259	64.3	194.7	54	17.8	0.6	75.0951	1.25	5.5	4.4
0	12.4356	0	73.4603	0	1	0	0	2	0	19.5609	146	80	5.452	217	38.9	178.1	200	10.1	0.6	73.0452	0.34	1.5	4.41176
0	12.4356	0	63.3397	0	1	0	0	2	0	24.0893	134	70	4.942	188	61	127	88	15.9	0.6	76.2198	0.62	2.8	4.51613
0	12.4521	1	58.3452	1	0	0	0	2	0	21.2856	144	84	7.288	191	86.3	104.7	48	21	0.7	89.2115	1.77	8	4.51977
0	12.4301	1	60.1233	0	0	0	0	2	0	23.8531	131	102	5.146	169	53.1	115.9	76	21.8	0.9	67.1854	2.4	10.9	4.54167
0	12.4877	0	67.6027	0	1	0	0	2	0	20.1908	176	120	5.044	169	57	112	159	13.3	0.7	63.1988	0.44	2	4.54545
0	12.4575	1	68.663	0	0	0	0	2	0	19.8969	106	66	5.35	167	64.4	102.6	54	18.1	0.8	73.5668	0.48	2.2	4.58333
0	12.4164	0	63.6274	0	1	0	0	2	0	22.1836	134	70	4.942	209	57.2	151.8	76	9.4	0.6	76.1207	0.24	1.1	4.58333
0	12.4575	0	75.1507	0	1	0	0	2	0	23.4245	192	96	5.248	205	80.2	124.8	81	16.3	0.6	72.5698	0.96	4.4	4.58333
0	12.4301	1	66.9836	0	0	0	0	2	0	19.0239	108	64	5.35	197	70.5	126.5	126	24.1	1	58.0429	1.09	5	4.58716
0	12.4712	0	56.7123	0	0	0	0	2	0	24.7249	118	60	5.656	296	71	225	62	9.5	0.7	66.4666	0.13	0.6	4.61538
0	12.4685	0	66.7096	0	1	0	0	2	0	23.4034	150	74	5.86	210	40.6	169.4	154	15.2	0.8	54.8181	0.65	3	4.61538
0	12.4575	0	62.5342	0	0	0	0	2	0	24.7687	114	80	4.942	215	50.5	164.5	348	11.5	0.6	76.5003	0.39	1.8	4.61538
0	12.4384	1	66.3205	0	0	0	0	2	0	26.1741	158	100	5.35	233	58.4	174.6	124	17.2	0.9	65.3202	1.29	6	4.65116
0	12.4384	0	67.1753	0	0	0	0	2	0	25.7672	96	66	5.452	228	44.3	183.7	123	15.1	0.6	74.9444	0.62	2.9	4.67742
0	12.4548	0	57.5452	0	1	0	0	2	0	20.1594	154	80	5.35	253	75.3	177.7	97	16.9	0.6	78.3477	0.32	1.5	4.6875
0	12.4767	0	56.4822	0	1	0	0	2	0	23.4415	160	70	4.942	203	42.9	160.1	116	7.1	0.6	78.768	0.17	0.8	4.70588
0	12.4384	0	59.5836	0	0	0	0	2	0	22.962	136	66	5.35	201	60.2	140.8	141	16.7	0.6	77.5689	0.7	3.3	4.71429
0	12.4137	0	60.6932	0	1	0	0	2	0	21.5606	136	72	5.146	217	78.6	138.4	75	15.5	0.6	77.1592	0.36	1.7	4.72222
0	12.4548	0	57.7589	0	0	0	0	2	0	18.2781	102	60	4.84	274	64.2	209.8	102	16.7	0.5	95.5407	0.95	4.5	4.73684
0	12.4767	0	67.1808	0	0	0	0	2	0	19.1566	120	64	4.738	234	56.5	177.5	92	20.7	0.7	63.3125	0.88	4.2	4.77273
0	12.4521	0	55.5699	0	0	0	0	2	0	19.9472	106	70	5.35	285	90.6	194.4	61	14.7	0.6	79.137	0.94	4.5	4.78723
0	12.474	0	65.1863	0	0	0	0	2	0	23.6759	130	70	5.248	203	69.6	133.4	63	13.7	0.6	75.5937	0.56	2.7	4.82143
0	12.4521	0	63.8575	0	1	0	0	2	0	20.453	124	72	5.248	268	68.2	199.8	50	15.5	0.7	64.2411	1.51	7.3	4.83444
0	12.4356	0	66.5205	0	0	0	0	2	0	17.5556	148	92	5.758	214	51	163	94	23.3	0.6	75.1554	0.98	4.8	4.89796
0	12.4192	1	64.0055	0	0	0	0	2	0	22.9443	152	60	5.758	198	56.7	141.3	68	18.2	0.8	75.0649	0.63	3.1	4.92063
0	12.4877	0	68.0849	1	1	0	0	2	0	21.7149	140	80	6.574	191	55.1	135.9	71	25.4	0.7	63.0701	0.82	4.1	5
0	12.4767	1	64.5096	0	1	0	0	2	0	25.1111	106	64	5.044	190	51.5	138.5	138	12	0.9	65.8413	0.42	2.1	5
0	12.411	0	64.611	0	0	0	0	2	0	18.4355	110	68	5.146	231	59.3	171.7	91	15.2	0.5	92.5156	0.3	1.5	5
0	12.4384	1	70.4082	0	1	0	0	2	0	23.9721	170	76	5.146	212	70.2	141.8	105	21.1	1	57.2182	1.28	6.5	5.07812
0	12.4384	0	68.8027	0	0	0	0	2	0	21.1867	136	70	6.166	197	65.9	131.1	62	16.6	0.5	90.8615	0.49	2.5	5.10204
0	12.4521	0	57.2274	0	1	0	0	2	0	22.6063	128	70	5.554	211	59.6	151.4	80	17.8	0.5	95.7945	0.87	4.5	5.17241
0	12.4192	0	55.8658	0	0	0	0	2	0	26.6472	128	68	5.248	213	84.1	128.9	89	19.4	0.6	79.0165	1.08	5.6	5.18519
0	12.4548	0	55.7726	0	0	0	0	2	0	28.7753	146	80	5.452	217	46.2	170.8	153	13.8	0.5	96.5051	1	5.2	5.2
0	12.4301	1	69.4877	0	1	0	0	2	0	23.5304	156	84	4.636	188	67.5	120.5	56	14.4	0.9	64.4515	1	5.2	5.2
0	12.4356	0	53.6384	0	0	0	0	2	0	18.5211	114	56	4.84	181	64.7	116.3	72	16.2	0.7	67.5382	0.67	3.5	5.22388
0	12.4137	1	57.5781	0	1	0	0	2	0	24.9212	130	88	5.86	142	53.6	88.4	125	19.9	1	60.6189	0.63	3.3	5.2381
0	12.4767	0	63.9918	0	1	0	0	2	0	19.0443	164	82	5.248	215	44.2	170.8	95	13.7	0.5	92.7717	1.03	5.4	5.24272
0	12.4685	0	59.6027	0	0	0	0	2	0	26.4288	130	76	5.656	229	67.5	161.5	46	11.5	0.6	77.5617	1.57	8.3	5.28662
0	12.4137	0	61.5507	0	0	0	0	2	0	23.2196	126	84	5.35	222	72.3	149.7	71	12.7	0.5	93.813	1.02	5.4	5.29412
0	12.4384	0	64.1233	0	0	0	0	2	0	28.2564	140	68	4.942	251	51.4	199.6	103	21.9	0.6	75.9513	1.15	6.1	5.30435
0	12.4356	0	67.1096	1	0	0	0	2	0	20.9711	146	70	6.064	219	54	165	139	16.2	0.7	63.3318	1.03	5.5	5.33981
0	12.4548	0	66.5014	0	0	0	0	2	0	21.6413	142	74	5.554	292	54.3	237.7	101	12.6	0.6	75.1617	0.67	3.6	5.37313
0	12.4685	0	69.4493	0	0	0	0	2	0	20.0881	140	80	5.35	208	59.8	148.2	125	21.2	0.7	62.7119	0.52	2.8	5.38462
0	12.4356	0	59.5699	0	1	0	0	2	0	26.5897	144	70	5.962	207	52.2	154.8	69	15.1	0.6	77.574	0.63	3.4	5.39683
0	12.4521	0	54.589	0	1	0	0	2	0	26.7837	174	96	5.452	189	49.5	139.5	103	12.1	0.6	79.5425	0.74	4	5.40541
0	12.4575	0	53.1945	0	0	0	0	2	0	24.2617	124	74	5.35	193	41.8	151.2	79	16.5	0.5	97.8248	0.55	3	5.45455
0	12.4493	0	67.8274	0	1	0	0	2	0	18.2424	146	80	5.044	206	67.4	138.6	51	16.1	0.6	74.737	0.44	2.4	5.45455
0	12.4548	0	56.8356	0	1	0	0	2	0	28.5375	168	94	5.248	208	59.2	148.8	65	15.8	0.5	95.9836	0.53	2.9	5.4717
0	12.4767	0	66.0411	0	1	0	0	2	0	24.3194	150	90	5.044	207	72.5	134.5	51	15	0.6	75.3116	0.93	5.1	5.48387
0	12.4329	0	65.7863	0	0	0	0	2	0	21.7784	140	66	5.146	203	76.4	126.6	69	13.2	0.5	92.0382	0.87	4.8	5.51724
0	12.4356	0	58.5315	1	1	0	0	2	0	26.5995	148	80	6.166	186	53.8	132.2	92	12.7	0.6	77.9665	0.98	5.5	5.61224
0	12.4192	0	58.5123	0	1	0	0	2	0	30.2022	148	76	5.452	237	48.3	188.7	55	14.5	0.8	56.9201	1.93	11.1	5.7513
0	12.4137	0	60.7315	0	0	0	0	2	0	31.5638	118	72	4.942	197	55	142	115	9.6	0.8	56.3152	1.58	9.1	5.75949
0	12.4521	0	68.2164	0	1	0	0	2	0	20.9644	114	64	5.248	211	58.5	152.5	59	16.1	0.7	63.0351	0.31	1.8	5.80645
0	12.4301	1	55.0466	0	0	0	0	2	0	19.28	122	78	4.534	148	41.4	106.6	78	23.3	0.8	78.3848	1.71	10	5.84795
0	12.4904	0	60.3205	0	1	0	0	2	0	21.9237	186	90	5.146	210	76	134	54	15.9	0.6	77.2957	0.82	4.8	5.85366
0	12.4192	0	64.0795	0	1	0	0	2	0	21.131	170	88	5.758	233	108.7	124.3	215	17.4	0.7	64.1772	0.68	4	5.88235
0	12.4301	1	57.5233	0	1	0	0	2	0	23.8988	178	100	5.452	237	73.6	163.4	200	20.7	1.1	54.6315	1.71	10.1	5.90643
0	12.4712	0	56.3315	0	0	0	0	2	0	21.0007	112	70	5.248	225	61.5	163.5	109	14.8	0.5	96.2293	2.14	12.7	5.93458
0	12.4164	0	72.6329	0	1	0	0	2	0	20.4612	144	72	5.35	237	55.2	181.8	84	13.5	0.6	73.283	0.32	1.9	5.9375
0	12.4301	0	76.0795	0	1	0	0	2	0	22.962	160	102	5.554	219	99	120	73	18	0.7	61.0921	0.45	2.7	6
0	12.4329	0	68.9452	0	0	0	0	2	1	19.8238	136	70	6.064	209	43.8	165.2	94	23	0.8	54.3019	2.43	14.6	6.00823
0	12.4767	0	62.8493	0	0	0	0	2	0	30.5512	134	64	5.248	279	53.8	225.2	110	14.9	0.7	64.5352	0.68	4.1	6.02941
0	12.4877	0	58.6822	0	0	0	0	2	0	21.5885	150	90	5.044	230	46.1	183.9	99	11.3	0.7	65.8184	1.29	7.8	6.04651
0	12.4493	0	55.3562	0	0	0	0	2	0	22.3478	116	70	7.186	204	57.1	146.9	81	14.1	0.5	96.7129	1.14	6.9	6.05263
0	12.4877	0	68.6986	0	0	0	0	2	0	21.6101	130	80	4.738	207	57.7	149.3	80	21.9	0.5	90.901	1.29	7.9	6.12403
0	12.474	0	69.8849	0	0	0	0	2	1	18.8136	198	106	5.758	168	61.8	106.2	62	13.4	0.6	74.0987	0.26	1.6	6.15385
0	12.4904	0	60.737	0	1	0	0	2	0	22.5153	148	86	4.942	215	64.3	150.7	71	17.7	0.7	65.1715	1.31	8.1	6.18321
0	12.411	0	67.0356	0	0	0	0	2	0	23.266	132	64	5.554	227	54.5	172.5	84	13.7	0.6	74.9892	1.3	8.1	6.23077
0	12.4548	0	65.3534	0	0	0	0	2	0	22.22	140	96	5.758	253	64.5	188.5	170	17.1	0.7	63.8156	1.94	12.1	6.23711
0	12.4767	0	71.2466	0	1	0	0	2	0	20.0853	148	64	4.738	212	74.7	137.3	143	14.4	0.5	89.9559	0.4	2.5	6.25
0	12.4575	0	58.0685	0	0	0	0	2	0	21.2483	136	80	7.39	202	60.5	141.5	145	12.1	0.5	95.3942	0.83	5.2	6.26506
0	12.4767	0	69.7397	0	0	0	0	2	0	24.2248	144	70	6.064	181	45.5	135.5	83	17.6	0.5	90.5095	0.59	3.7	6.27119
0	12.4767	0	55.8575	0	0	0	0	2	0	19.8181	114	66	4.84	191	43.9	147.1	96	22.6	0.7	66.7569	0.77	4.9	6.36364
0	12.4356	0	74.2027	0	0	0	0	2	0	21.7365	156	68	5.554	195	73	122	64	18.3	0.6	72.8347	1.01	6.5	6.43564
0	12.4685	0	59.6658	0	0	0	0	2	0	19.6677	110	76	4.942	201	51.1	149.9	52	13.3	0.7	65.5052	1.52	9.9	6.51316
0	12.474	0	56.8548	0	1	0	0	2	0	22.9071	136	80	5.044	302	44.9	257.1	267	9.8	0.4	122.511	0.64	4.2	6.5625
0	12.4904	0	67.7233	0	1	0	0	2	0	27.1233	142	92	4.942	185	54.2	130.8	72	20.1	0.6	74.7699	0.64	4.2	6.5625
0	12.4301	0	71.1123	0	1	0	0	2	0	27.89	182	80	5.248	234	43	191	115	14.8	0.7	62.2875	1.02	6.7	6.56863
0	12.4384	0	61.8932	0	0	0	0	2	0	22.8386	118	66	5.248	216	76.4	139.6	99	16.3	0.5	93.6638	1.2	7.9	6.58333
0	12.4301	0	60.3753	1	1	0	0	2	1	23.0306	142	80	7.084	233	53.4	179.6	122	19.3	0.6	77.2755	1.06	7	6.60377
0	12.4548	0	63.6192	0	0	0	0	2	0	18.1406	100	70	5.35	183	64.6	118.4	78	14.7	0.7	64.3101	1.95	12.9	6.61538
0	12.4712	0	68.9753	0	1	0	0	2	0	24.4946	166	82	4.942	198	45.5	152.5	119	11.5	0.6	74.3778	0.43	2.9	6.74419
0	12.4521	0	60.1616	0	1	0	0	2	0	26.4792	154	90	5.452	262	78.9	183.1	98	16.6	0.6	77.3542	1.67	11.3	6.76647
0	12.4301	0	66.8	0	1	0	0	2	0	22.9874	104	70	5.044	213	46.9	166.1	90	19.9	0.8	54.7968	1.28	8.8	6.875
0	12.4904	0	82.4904	0	1	0	0	2	1	18.6012	142	74	5.656	194	53.3	140.7	105	19.6	0.8	51.5772	0.78	5.4	6.92308
0	12.4685	0	55.8274	0	0	0	0	2	0	22.2505	150	86	5.35	248	50.5	197.5	94	10.5	0.6	79.0321	1	7	7
0	12.4767	0	61.0219	0	0	0	0	2	0	23.5671	130	80	4.534	214	48.2	165.8	100	12.4	0.6	77.0396	0.44	3.1	7.04545
0	12.4712	0	72.5397	0	1	0	0	2	0	23.3089	134	68	5.146	183	60.7	122.3	95	16.1	0.8	53.5156	0.48	3.4	7.08333
0	12.4685	1	63.4027	0	0	0	0	2	0	23.8272	138	90	6.778	176	47.7	128.3	221	18.9	0.7	87.1083	0.86	6.1	7.09302
0	12.4301	1	65.2822	0	0	0	0	2	0	23.8806	132	96	5.35	174	47.6	126.4	81	21.6	1	58.473	1.28	9.1	7.10938
0	12.4712	0	62.3342	0	1	0	0	2	0	21.5188	162	82	5.146	276	59.6	216.4	88	9.5	0.5	93.4731	0.53	3.8	7.16981
0	12.4548	1	59.2082	0	1	0	0	2	0	24.1875	136	80	5.044	245	52	193	71	16.5	0.8	76.7622	1.2	8.8	7.33333
0	12.4548	0	61.9096	0	1	0	0	2	0	27.6803	180	102	5.248	202	60.1	141.9	93	14.8	0.7	64.8148	0.2	1.5	7.5
0	12.4685	0	71.9205	0	1	0	0	2	0	26.7211	168	88	5.962	217	46	171	182	9.1	0.5	89.7132	0.36	2.7	7.5
0	12.4164	1	58.526	0	0	0	0	2	0	20.7581	90	54	4.432	175	38	137	102	15.3	0.8	77.018	0.53	4	7.54717
0	12.474	0	59.5589	0	1	0	0	2	0	24.1798	148	80	4.126	157	45.7	111.3	117	10.7	0.6	77.5781	0.45	3.4	7.55556
0	12.4384	0	67.5781	0	0	0	0	2	0	17.278	140	70	5.044	214	75.3	138.7	59	12.8	0.5	91.3311	0.62	4.7	7.58065
0	12.4575	0	58.7671	1	0	0	0	2	0	20.8292	116	50	6.676	208	35.6	172.4	171	14.1	0.6	77.8766	1.49	11.4	7.65101
0	12.4548	0	58.0192	0	0	0	0	2	0	21.5759	132	70	5.758	253	51.3	201.7	84	13.3	0.7	66.0334	0.98	7.5	7.65306
0	12.4164	0	66.6329	0	0	0	0	2	0	23.0002	142	82	5.044	204	61.3	142.7	77	10.6	0.5	91.7011	0.66	5.1	7.72727
0	12.411	0	55.5315	0	1	0	0	2	0	22.4936	164	90	5.35	209	69.7	139.3	56	14.9	0.7	66.8692	1.15	8.9	7.73913
0	12.4356	0	66.6932	1	0	0	0	2	0	22.1317	122	68	5.962	221	60.1	160.9	90	13.5	0.5	91.6773	0.6	4.7	7.83333
0	12.4164	0	55.5425	0	1	0	0	2	0	23.9249	118	72	5.35	194	63	131	141	11.9	0.7	66.8654	0.52	4.1	7.88462
0	12.4192	0	64.7726	0	0	0	0	2	0	23.8174	124	50	4.84	262	57.6	204.4	115	12.9	0.7	63.9793	0.38	3	7.89474
0	12.4493	0	66.5753	0	1	0	0	2	0	22.8795	156	100	5.35	235	47.9	187.1	98	28.9	0.8	54.8498	1.19	9.5	7.98319
0	12.4137	0	65.4685	0	0	0	0	2	0	21.0303	120	68	5.248	181	48.1	132.9	123	24	0.6	75.5001	1	8	8
0	12.4767	0	62.7753	0	1	0	0	2	0	23.0991	156	68	4.432	188	81.2	106.8	50	8.1	0.6	76.4158	0.77	6.2	8.05195
0	12.4356	0	65.5671	1	0	0	0	2	1	21.8693	152	74	11.674	201	67.5	133.5	69	14.2	0.5	92.1264	1.4	11.3	8.07143
0	12.4329	0	60.9151	0	0	0	0	2	0	24.341	136	66	6.472	181	70.4	110.6	96	11	0.6	77.0784	1.25	10.2	8.16
0	12.4493	1	63.6	0	1	0	0	2	0	21.4536	136	82	4.942	184	64.7	119.3	66	13.3	0.8	75.2019	1.68	13.8	8.21429
0	12.4192	0	70.3288	0	0	0	0	2	0	23.6073	108	80	5.35	265	51.4	213.6	118	15.3	0.5	90.2913	0.46	3.8	8.26087
0	12.4384	0	64.8055	0	1	0	0	2	0	19.2872	132	74	5.248	165	81.4	83.6	100	15.7	0.7	63.97	0.35	2.9	8.28571
0	12.4329	0	74.9945	0	1	0	0	2	0	19.049	154	68	5.248	274	96.1	177.9	80	16.7	0.6	72.6131	0.92	7.7	8.36957
0	12.4548	0	57.8219	0	1	0	0	2	0	23.4469	160	92	5.452	194	52.2	141.8	101	10.3	0.6	78.2399	0.13	1.1	8.46154
0	12.4384	0	71.9096	0	0	0	0	2	0	16.4196	116	58	5.044	201	79.3	121.7	69	23.4	0.5	89.7171	0.59	5	8.47458
0	12.4712	0	60.3342	1	0	0	0	2	0	27.164	142	80	5.35	221	50.3	170.7	145	11.4	0.6	77.2906	0.5	4.3	8.6
0	12.4192	0	69.2712	0	1	0	0	2	0	22.4116	160	90	5.656	190	35.1	154.9	139	15.5	0.7	62.7582	0.31	2.7	8.70968
0	12.4192	0	76.4904	0	1	0	0	2	0	27.3484	138	70	5.656	197	27	170	305	16.3	0.6	72.2027	0.62	5.5	8.87097
0	12.4575	1	65.8	0	1	0	0	2	0	22.3081	124	96	5.044	134	71.8	62.2	34	15.9	0.9	65.4681	0.79	7.1	8.98734
0	12.4192	0	61.8685	0	1	0	0	2	0	21.4573	164	80	4.534	231	53.4	177.6	48	15.5	0.7	64.8272	0.32	2.9	9.0625
0	12.4548	0	66.5205	0	1	0	0	2	0	22.5986	142	88	4.738	226	58	168	92	10.4	0.6	75.1554	0.6	5.5	9.16667
0	12.4712	0	68.0521	0	1	0	0	2	0	23.1457	172	88	4.942	224	37	187	237	16.5	0.7	63.0788	0.31	3	9.67742
0	12.4548	0	55.274	0	1	0	0	2	0	21.2312	140	100	4.942	227	66.9	160.1	62	10.1	0.5	96.7541	0.97	9.4	9.69072
0	12.4712	0	68.4027	0	1	0	0	2	0	21.9296	174	70	5.044	180	59.3	120.7	83	14.4	0.7	62.9858	1.09	10.6	9.72477
0	12.4548	0	55.789	0	0	0	0	2	0	28.388	138	80	4.738	288	37.4	250.6	247	14.3	0.7	66.7805	0.75	7.7	10.2667
0	12.4329	0	65.5397	0	0	0	0	2	0	25.0393	164	76	5.656	216	49.9	166.1	128	15.4	0.5	92.1374	0.91	9.4	10.3297
0	12.4685	0	67.0027	0	1	0	0	2	0	23.0609	146	80	5.044	175	77.3	97.7	68	14.1	0.4	116.87	0.7	7.3	10.4286
0	12.4137	1	73.411	0	1	0	0	2	0	26.4332	140	88	5.248	182	52.2	129.8	102	19.3	1.2	46.3131	0.52	5.6	10.7692
0	12.4329	0	71.2411	0	1	0	0	2	0	17.2334	130	68	5.248	243	68.2	174.8	160	16.3	0.4	114.831	0.35	3.8	10.8571
0	12.4685	0	62.4493	0	1	0	0	2	1	29.022	166	90	5.86	244	41.7	202.3	156	18	0.8	55.8662	1.3	14.2	10.9231
0	12.4575	0	65.5918	1	1	0	0	2	1	19.2265	186	80	7.9	176	44.1	131.9	142	55	1.7	24.149	0.43	4.7	10.9302
0	12.4767	0	62.063	0	0	0	0	2	0	21.8518	110	52	5.146	201	62.2	138.8	57	13.4	0.5	93.5901	0.51	5.6	10.9804
0	12.4164	0	65.6822	0	1	0	0	2	1	31.2893	154	82	6.778	163	65.8	97.2	75	15.7	0.5	92.08	2.03	22.6	11.133
0	12.4712	0	65.337	0	0	0	0	2	0	22.3711	118	68	5.248	206	56.8	149.2	124	13.4	0.7	63.8202	0.84	10.8	12.8571
0	12.4137	0	60.5397	0	0	0	0	2	0	30.4438	128	96	6.064	216	43.6	172.4	155	14.4	0.7	65.2324	0.83	10.7	12.8916
0	12.4904	0	56.0548	0	1	0	0	2	0	26.6667	140	88	5.044	183	51.4	131.6	71	13.2	0.7	66.6894	0.75	12.5	16.6667
0	12.4356	0	71.8685	0	1	0	0	2	0	24.262	154	76	5.452	220	46.1	173.9	82	10.5	0.7	62.0987	1.3	21.8	16.7692
0	12.4137	0	64.4384	0	0	0	0	2	0	23.4221	130	74	5.452	178	58.1	119.9	122	10.4	0.6	75.8445	0.6	10.1	16.8333
0	12.4521	0	68.8959	0	0	0	0	2	0	25.6432	132	72	5.044	208	48.3	159.7	71	11.9	0.8	54.3131	2.05	34.6	16.878
0	12.4685	0	76.5644	0	1	0	0	2	0	17.0528	160	70	5.35	149	56.6	92.4	48	18.8	0.7	60.9808	0.61	12	19.6721
0	12.4904	0	65.0247	1	0	0	0	2	1	26.4855	134	86	9.736	253	40.2	212.8	392	13.2	0.5	92.3463	2.17	46.2	21.2903
0	12.4548	1	57.3918	0	0	0	1	2	0	23.5485	136	88	5.35	219	40.4	178.6	260	15.8	1	60.6753	1.61	3.3	2.04969
0	12.4685	1	64.2795	0	0	0	1	2	0	17.9282	90	56	5.452	116	69.5	46.5	297	17.3	0.9	65.9088	0.33	0.7	2.12121
0	12.4548	1	53.6356	0	0	0	1	2	0	21.1325	106	70	5.146	230	56.7	173.3	67	18.2	1	61.8655	1.22	2.6	2.13115
0	12.4877	1	53.3205	0	0	0	1	2	0	26.5338	124	80	5.044	187	32.1	154.9	179	18.6	0.9	69.5411	2.85	6.4	2.24561
0	12.411	1	57.5507	0	0	0	1	2	0	24.9303	148	96	4.738	215	49.6	165.4	195	13.2	0.7	89.5633	1.43	3.3	2.30769
0	12.4384	1	66.4658	0	0	1	1	2	0	19.3092	134	80	5.758	210	46.1	163.9	204	21.6	1	58.1723	1.43	3.8	2.65734
0	12.4164	1	65.1808	0	0	0	1	2	0	20.8331	120	68	5.146	211	60.9	150.1	82	15.9	0.8	74.6739	1.65	4.4	2.66667
0	12.4329	1	62.6164	0	0	0	1	2	0	23.1473	120	88	6.472	203	71.4	131.6	58	24.6	0.8	75.5391	1.18	3.2	2.71186
0	12.4767	1	59.4712	0	0	0	1	2	0	24.6845	110	70	5.248	169	61.1	107.9	91	15.7	0.8	76.6647	0.72	2	2.77778
0	12.4164	1	57.6603	0	1	0	1	2	0	26.6193	148	86	5.248	218	44.6	173.4	172	20.1	0.9	67.9969	1.93	5.6	2.90155
0	12.4712	1	56.4959	0	0	0	1	2	0	21.4844	108	64	5.35	143	54.3	88.7	103	13.8	0.9	68.3961	0.4	1.2	3
0	12.4548	1	70.8247	0	1	0	1	2	0	21.7119	150	90	6.064	244	54.6	189.4	233	21.3	0.9	64.0999	1.7	5.1	3
0	12.4301	1	71.6712	1	0	0	1	2	0	21.8236	132	80	6.166	239	37.5	201.5	124	21.6	1	56.9269	2.01	6.2	3.08458
0	12.4164	0	57.5753	0	0	0	1	2	0	26.1715	90	58	5.044	194	45.2	148.8	149	13.6	0.7	66.1791	2.04	6.5	3.18627
0	12.4164	1	73.4932	0	1	0	1	2	0	23.8718	134	64	6.166	200	71.9	128.1	101	17.2	1.3	42.4165	0.8	2.6	3.25
0	12.4521	1	62.5945	0	0	0	1	2	0	20	106	70	5.656	202	65.6	136.4	61	17.8	0.9	66.4132	0.64	2.1	3.28125
0	12.411	0	77.3288	0	0	0	1	2	0	19.0131	130	58	5.044	197	78.9	118.1	67	13.1	0.5	87.8656	0.3	1	3.33333
0	12.4301	0	54.0603	0	0	0	1	2	0	22.6659	114	74	5.146	190	56.9	133.1	98	13.4	0.7	67.3865	0.54	2.1	3.88889
0	12.4877	1	69.3616	0	0	0	1	2	0	22.2235	174	90	5.146	222	66	156	142	20.8	1	57.4646	1.59	6.5	4.08805
0	12.4548	1	71.4274	0	0	0	1	2	0	21.9098	102	70	5.248	193	33.9	159.1	113	18.6	0.8	72.7381	1.18	5.1	4.32203
0	12.4685	1	63.7041	0	0	0	1	2	0	19.3962	100	60	7.696	221	54.2	166.8	118	16.3	0.7	86.9898	1.05	4.7	4.47619
0	12.4164	1	59.7973	0	0	0	1	2	0	24.5098	122	66	5.554	165	29.8	135.2	255	17.9	0.8	76.5445	1.84	8.4	4.56522
0	12.4575	1	53.5753	0	0	0	1	2	0	23.5382	140	96	4.942	201	48.6	152.4	200	8.9	0.7	91.4222	0.71	3.4	4.78873
0	12.4137	0	66.9973	0	0	0	1	2	0	25.5662	126	80	4.534	233	78.5	154.5	124	23.1	0.6	75.0016	0.89	4.3	4.83146
0	12.4575	1	65.8658	0	1	0	1	2	0	20.0075	136	70	6.064	123	69.8	53.2	35	14.3	0.9	65.4493	0.68	3.3	4.85294
0	12.4192	1	62.0904	0	0	0	1	2	0	20.5744	116	60	5.146	115	53.6	61.4	104	12.7	0.9	66.5675	0.32	1.6	5
0	12.4548	1	64.274	0	0	0	1	2	0	23.426	138	90	5.554	190	51.8	138.2	112	11.3	0.8	74.9748	0.63	3.3	5.2381
0	12.4521	1	57.4822	1	0	0	1	2	0	21.1477	128	78	6.778	185	60.3	124.7	98	17	1	60.6479	1.11	6.1	5.4955
0	12.4164	1	64.6301	0	0	0	1	2	0	19.3715	124	60	4.738	153	70.5	82.5	56	10.7	0.6	102.544	0.63	3.7	5.87302
0	12.4877	1	65.5644	0	0	0	1	2	0	23.6095	124	80	5.146	158	47.9	110.1	81	24.5	0.8	74.5483	1.32	7.8	5.90909
0	12.4767	1	55.9644	0	0	0	1	2	0	20.1236	132	70	4.738	156	56.9	99.1	117	13.9	0.7	90.2846	1.07	6.4	5.98131
0	12.4767	1	57.8767	0	0	0	1	2	0	19.5502	128	66	4.636	165	50.5	114.5	322	11	0.8	77.265	0.62	4	6.45161
0	12.474	1	65.9479	0	0	0	1	2	0	20.0288	134	78	5.656	186	79.6	106.4	56	20.5	0.6	101.951	1.21	8.7	7.19008
0	12.4575	1	54.4055	0	1	0	1	2	0	19.6752	150	96	4.942	153	67.5	85.5	108	13.5	0.8	78.6488	1.08	8.3	7.68519
0	12.474	0	70.3671	1	1	0	1	2	0	24.7967	182	80	5.86	190	40	150	50	9.7	0.6	73.9526	0.22	2	9.09091
0	12.4192	0	56.0548	0	1	0	1	2	0	22.4612	172	70	5.656	344	43	301	90	11.9	0.7	66.6894	0.78	7.6	9.74359
0	12.4521	1	58.2712	1	0	0	1	2	1	23.5913	132	75	9.226	211	45.9	165.1	87	17.8	0.7	89.244	1.27	12.5	9.84252
0	12.4164	1	62.937	1	0	0	1	2	0	25.3902	146	84	8.206	139	44.7	94.3	147	16.3	0.6	103.328	0.07	0.9	12.8571
1	12.4137	1	67.4438	0	1	0	0	2	0	22.0478	134	84	5.248	181	56.2	124.8	123	12.4	1	57.9289	0.47	0.8	1.70213
1	12.4877	0	74.5699	0	1	0	0	2	0	22.1017	140	80	5.146	242	68.1	173.9	176	14.1	0.7	61.4445	1.48	3	2.02703
1	12.4384	0	80.8959	0	0	0	0	2	0	19.898	104	50	5.35	187	42.8	144.2	98	12.5	0.7	60.0253	0.88	2	2.27273
1	12.4521	0	65.6767	0	0	0	0	2	0	20.5965	130	74	5.962	212	66.5	145.5	83	26.4	0.6	75.4313	0.6	1.5	2.5
1	12.4301	0	62.7342	0	1	0	0	2	0	19.4087	170	90	5.35	236	54.2	181.8	171	17.7	0.7	64.5691	1.03	2.8	2.71845
1	12.4767	0	74.3342	0	0	0	0	2	0	23.2052	112	56	6.268	149	42.8	106.2	187	14.1	0.6	72.7977	1.02	3.2	3.13725
1	12.4767	0	72.6767	0	1	0	0	2	0	24.8596	160	90	5.452	290	60.1	229.9	82	19.5	0.9	47.0202	0.73	2.3	3.15068
1	12.4384	0	76.5699	0	0	0	0	2	0	21.5169	148	82	5.146	206	61.3	144.7	75	22.9	0.6	72.1812	1.16	3.8	3.27586
1	12.4877	1	69.2986	0	1	0	0	2	0	20.6134	176	90	5.044	251	64.9	186.1	73	24.9	0.7	84.9135	1.16	3.8	3.27586
1	12.4904	0	71.5014	0	0	0	0	2	0	20.4371	158	68	4.534	197	77.8	119.2	91	15.2	0.5	89.8638	1.88	6.2	3.29787
1	12.4137	0	63.9589	0	1	0	0	2	0	21.6617	130	84	5.554	217	54.5	162.5	75	16	0.8	55.4846	0.41	1.4	3.41463
1	12.4521	0	69.8932	0	0	0	0	2	0	19.5612	154	86	5.35	192	70.5	121.5	80	12.1	0.6	74.0962	0.63	2.2	3.49206
1	12.4164	0	72.1288	0	1	0	0	2	0	20.3716	148	76	4.534	209	50.1	158.9	84	20.5	0.7	62.0343	1.46	5.3	3.63014
1	12.4192	0	61.5068	0	1	0	0	2	0	19.3821	142	70	5.044	194	84.8	109.2	76	20.1	0.7	64.9363	0.59	2.2	3.72881
1	12.4356	0	73.0548	0	0	0	0	2	0	21.5561	110	78	5.758	199	65.6	133.4	60	16	0.6	73.1613	1.02	4.1	4.01961
1	12.4329	0	72.7507	0	0	0	0	2	0	17.5497	142	72	5.248	209	85.1	123.9	71	11.5	0.6	73.249	0.44	1.8	4.09091
1	12.411	0	77.9836	0	0	0	0	2	0	20.8546	110	70	5.248	240	78.5	161.5	85	12	0.6	71.8032	0.73	3.1	4.24658
1	12.4301	0	71.8849	0	1	0	0	2	0	23.0365	130	86	5.452	209	76.9	132.1	148	17.4	0.7	62.0946	1.74	8	4.5977
1	12.4137	0	77.0027	0	0	0	0	2	0	22.3674	140	80	5.146	239	55.2	183.8	97	15	0.6	72.0645	0.43	2	4.65116
1	12.4384	1	71.6164	0	1	0	0	2	1	24.3266	140	90	4.228	114	40.4	73.6	35	26	0.8	72.683	2.79	13.3	4.76703
1	12.4575	0	67.3479	0	0	0	0	2	0	25.4717	146	80	4.942	211	58.3	152.7	74	13.9	0.5	91.4206	0.95	4.8	5.05263
1	12.4575	0	65.011	0	1	0	0	2	0	19.313	176	96	4.942	151	39.9	111.1	225	13.5	0.7	63.9119	0.55	2.8	5.09091
1	12.4384	0	82.4466	0	1	0	0	2	0	21.9485	170	56	5.146	108	44.2	63.8	53	20.6	0.9	45.3485	0.51	2.8	5.4902
1	12.411	0	73.6192	0	1	0	0	2	0	16.3383	132	70	5.656	324	90.5	233.5	56	24.9	0.8	53.2892	0.69	4	5.7971
1	12.4712	0	68.5945	1	0	0	0	2	0	20.4946	158	70	6.574	177	82	95	100	16.6	0.6	74.4961	0.6	3.7	6.16667
1	12.4192	0	67.3781	0	1	0	0	2	0	20.9853	152	70	5.35	222	55.2	166.8	91	11.8	0.7	63.2593	0.71	4.5	6.33803
1	12.4548	0	62.7781	0	1	0	0	2	0	32.2423	154	90	4.738	230	45	185	161	16.5	0.7	64.5562	0.36	2.3	6.38889
1	12.4521	0	85.4685	0	0	0	0	2	0	22.22	150	74	6.166	224	43	181	237	19.1	0.6	69.9392	0.44	2.9	6.59091
1	12.4301	0	78.926	0	1	0	0	2	0	18.5828	150	86	5.452	190	55	135	94	15.8	0.9	45.9201	0.73	4.9	6.71233
1	12.4877	0	64.811	0	1	0	0	2	0	17.3611	164	90	4.534	186	45	141	49	13	0.7	63.9684	0.61	4.6	7.54098
1	12.4192	0	71.6164	1	1	0	0	2	0	19.9401	162	80	5.146	232	49.3	182.7	126	11	0.8	53.7127	0.65	5	7.69231
1	12.4904	0	77.6548	0	1	0	0	2	0	23.6304	140	80	4.534	245	70	175	77	15.3	0.7	60.7338	0.67	5.3	7.91045
1	12.4192	0	72.8658	0	0	0	0	2	0	18.5108	134	80	5.044	204	48.5	155.5	107	21.4	0.7	61.8536	1.13	9.2	8.14159
1	12.4137	0	69.6411	0	0	0	0	2	0	20.2894	124	64	5.758	233	60.2	172.8	89	16.8	0.8	54.1456	1.22	11.9	9.7541
1	12.4164	0	56.0438	0	0	0	0	2	0	19.4028	106	52	5.962	181	59.9	121.1	40	24.3	0.6	78.9444	1.33	15.3	11.5038
1	12.4548	0	72.9068	0	1	0	0	2	0	25.1096	152	92	4.636	232	62.6	169.4	52	11.4	0.6	73.2039	0.35	4.4	12.5714
1	12.4904	0	73.4	0	0	0	0	2	0	24.5608	154	90	5.146	202	80	122	33	17.3	0.6	73.0624	0.81	15	18.5185
1	12.4521	0	68.537	0	1	0	0	2	0	20.5998	148	76	6.37	243	50	193	105	23.6	0.6	74.5141	0.21	4	19.0476
1	12.4493	1	65.4877	0	1	0	1	2	0	19.502	150	96	4.534	154	97.2	56.8	48	14.9	0.7	86.3032	1.15	7.7	6.69565
1	12.4877	1	69.3233	1	1	0	1	2	0	23.9838	130	90	5.86	211	54.3	156.7	230	9.4	0.7	84.9048	1.03	7.8	7.57282
1	12.4904	1	70.3918	1	0	0	1	2	0	21.3769	122	72	12.898	180	79.2	100.8	55	17.4	0.7	84.5329	0.93	9.6	10.3226
2	6.82466	0	61.1425	0	0	0	0	2	0	22.0711	148	86	5.758	201	68.7	132.3	68	18.9	0.6	76.996	1.42	3.6	2.53521
2	6.47397	0	60.0658	0	0	0	0	2	0	24.1415	148	78	5.452	145	57	88	114	13.5	0.8	56.4937	0.78	2	2.5641
2	10.8932	0	74.4137	1	0	0	0	2	0	20.8816	142	70	5.248	230	60.8	169.2	108	16.6	0.6	72.7754	1.13	2.9	2.56637
2	5.12877	0	55.3425	0	0	0	0	2	0	23.101	148	74	4.738	192	73.9	118.1	70	14.1	0.6	79.2302	0.66	1.8	2.72727
2	7.49315	0	54.6247	0	0	0	0	2	0	20	98	66	4.738	227	73.2	153.8	56	21.7	0.6	79.5276	0.79	2.3	2.91139
2	5.43014	0	74.011	0	1	0	0	2	0	22.2366	206	98	5.452	215	91.8	123.2	68	19.3	0.8	53.2081	1.12	4.1	3.66071
2	0.624658	1	75.4712	0	1	0	0	2	0	17.2993	138	78	4.636	201	105.5	95.5	41	14	0.7	82.8593	1.13	4.2	3.71681
2	11.7288	1	62.8822	0	0	0	0	2	0	21.4357	152	70	5.248	202	76.7	125.3	65	11.4	0.9	66.3259	0.34	1.4	4.11765
2	9.16164	0	64.3014	0	0	0	0	2	0	25.0757	132	96	5.554	256	49.3	206.7	136	15.6	0.8	55.3996	1.26	5.2	4.12698
2	11.2137	0	59.7014	0	0	0	0	2	0	18.1636	142	80	5.35	273	92.9	180.1	68	24.3	0.7	65.494	0.67	3	4.47761
2	5.55068	0	81.2712	1	1	0	0	2	0	20.0416	116	72	5.452	217	69.6	147.4	35	16	0.6	70.9573	1.21	5.5	4.54545
2	2.76712	1	77.8904	1	0	0	0	2	0	20	126	76	5.758	153	48.6	104.4	93	16.6	1.2	45.5325	0.83	3.8	4.57831
2	4.78904	1	85.3397	0	0	0	0	2	0	19.8238	110	66	5.248	219	91	128	55	15.7	1	54.1454	0.65	3	4.61538
2	10.5425	0	74.1616	0	1	0	0	2	0	25.8005	136	84	5.248	251	50.5	200.5	139	15.1	0.4	113.514	0.45	2.1	4.66667
2	9.87945	1	74.9781	0	0	0	0	2	0	22.4996	128	80	5.248	149	45.6	103.4	94	19.9	1.2	46.0332	1.36	6.4	4.70588
2	4.99178	0	66.6685	0	0	0	0	2	0	26.2106	130	74	5.962	345	40.8	304.2	389	13.7	0.6	75.1075	0.55	2.6	4.72727
2	10.411	0	72.9945	0	1	0	0	2	0	23.1911	150	94	4.942	212	37.6	174.4	150	9.2	0.6	73.1787	1.38	7	5.07246
2	3.03836	0	67.6493	0	1	0	0	2	0	23.777	160	80	5.146	203	34.3	168.7	174	9	0.5	91.3035	0.35	1.8	5.14286
2	10.0027	0	80.6466	0	1	0	0	2	0	17.6377	110	74	5.35	220	49.8	170.2	133	20.7	1.1	36.6414	0.61	3.5	5.7377
2	6.73699	0	73.5096	0	0	0	0	2	0	22.1268	140	74	4.942	223	67.1	155.9	139	18.3	0.8	53.312	0.38	2.2	5.78947
2	12.0137	0	69.5616	0	0	0	0	2	0	23.0647	114	64	4.432	219	76.6	142.4	136	14.3	0.6	74.1974	0.39	2.6	6.66667
2	6.70685	0	64.589	0	1	0	0	2	0	22.6667	128	86	5.248	221	38.9	182.1	57	16.6	0.5	92.5246	1.91	14	7.32984
2	2.66849	1	83.0027	0	0	0	0	2	0	22.3432	122	70	5.452	207	46.2	160.8	82	21.1	1	54.5786	0.74	7.1	9.59459
2	8.49041	0	79.0493	0	0	0	0	2	0	18.0332	136	68	5.554	225	59	166	67	29.6	0.8	52.2118	1.04	10.5	10.0962
2	11.6712	0	82.4137	1	0	0	0	2	0	24.9075	100	66	7.594	205	47.5	157.5	160	23.6	0.6	70.6735	0.57	6	10.5263
2	0.854795	0	84.3589	0	0	0	0	2	0	23.3097	130	68	5.656	250	51.8	198.2	178	19.3	0.7	59.3075	1.5	17	11.3333
2	1.47945	0	87.6137	0	0	0	0	2	1	16.4651	128	62	5.35	144	53	91	39	12.6	0.8	50.6929	0.58	8.4	14.4828
2	1.86301	0	59.2329	0	1	0	0	2	0	18.3715	146	80	5.452	161	72.5	88.5	79	14	0.8	56.7205	1.01	25.3	25.0495
2	0.868493	1	69.9918	0	1	0	1	2	0	17.0394	164	92	5.044	115	78.2	36.8	34	12.1	0.8	73.1632	0.64	1.8	2.8125
2	11.6137	1	76.3945	0	1	0	1	2	0	21.7687	156	90	5.656	161	57.1	103.9	43	20.2	1.1	50.3593	0.89	3.3	3.70787
2	6.94247	1	68.3699	1	0	0	1	2	0	17.7333	126	76	5.86	174	77.8	96.2	49	16.5	0.8	73.6572	0.53	2	3.77358
2	5.03562	1	76.2411	0	0	0	1	2	0	21.3746	110	76	4.84	125	56.3	68.7	43	18.9	0.6	97.7948	0.97	4.3	4.43299
2	5.53973	1	67.5562	0	1	0	1	2	0	19.7979	172	100	5.248	162	41.5	120.5	100	14.2	0.8	73.9107	1.14	6.4	5.61404
2	3.1726	1	79.4466	0	0	0	1	2	0	16.8889	142	76	5.35	163	51.9	111.1	76	12.7	1.1	49.7962	1.02	5.8	5.68627
2	3.04658	1	85.4438	0	0	0	1	2	0	17.1855	98	60	4.84	133	66.2	66.8	41	19.6	1.1	48.767	1.11	7	6.30631
2	4.34247	1	65.4247	0	0	0	1	2	0	17.8459	130	92	5.35	187	91.4	95.6	60	14.3	0.7	86.327	1.09	7.6	6.97248
0	12.4384	1	79.3589	0	0	0	0	3	0	19.6059	134	70	5.554	145	55.2	89.8	74	14.7	0.8	70.5728	1.75	2.6	1.48571
0	12.4904	1	56.4356	0	1	0	0	3	0	20.8284	156	92	5.146	144	70	74	69	18	0.8	77.8261	1.49	2.4	1.61074
0	12.4521	1	63.0932	0	0	0	0	3	0	18.5449	108	62	4.738	174	79.3	94.7	72	11.3	0.7	87.2307	1.66	3	1.80723
0	12.4164	0	55.6055	0	1	0	0	3	0	27.4077	118	90	5.35	213	60	153	130	17.7	0.7	66.8437	2.4	4.6	1.91667
0	12.4521	1	55.6767	0	0	0	0	3	0	22.6583	122	72	5.554	195	53.9	141.1	84	19.5	0.9	68.6835	1.45	2.8	1.93103
0	12.4164	1	55.2959	0	0	0	0	3	0	20.8717	130	68	5.248	185	71.6	113.4	49	14.9	0.8	78.2832	0.96	1.9	1.97917
0	12.4904	0	64.2164	0	0	0	0	3	0	27.1621	152	98	4.942	189	47	142	131	12.7	0.7	64.1379	0.9	1.8	2
0	12.411	0	57.1151	0	0	0	0	3	0	21.5729	128	76	4.942	209	81.5	127.5	60	20.8	0.6	78.5166	0.73	1.5	2.05479
0	12.4493	1	53.5507	0	0	0	0	3	0	22.7714	140	90	5.86	214	56.1	157.9	126	16.8	0.9	69.4552	1.45	3	2.06897
0	12.4767	0	55.5671	0	0	0	0	3	0	19.9104	120	58	4.942	191	58.4	132.6	58	10.1	0.6	79.1382	0.52	1.1	2.11538
0	12.4877	1	65.1397	0	0	0	0	3	0	23.2814	140	70	4.738	250	56.1	193.9	134	15	1	58.5097	0.94	2	2.12766
0	12.474	0	61.8055	0	0	0	0	3	0	20.5933	128	60	5.656	202	69.5	132.5	85	16.1	0.7	64.8461	0.45	1	2.22222
0	12.4521	1	61.4575	0	0	0	0	3	0	23.3355	132	88	5.044	198	55.7	142.3	75	12.3	0.8	75.9452	0.81	1.8	2.22222
0	12.4904	1	59.3178	0	1	0	0	3	0	23.3204	168	100	5.248	229	92.5	136.5	103	33	1	60.1032	1.48	3.3	2.22973
0	12.4192	1	64.4027	0	0	0	0	3	0	24.5022	114	60	5.554	249	55.8	193.2	246	16.9	1	58.7011	1.18	2.7	2.28814
0	12.4164	1	56.6712	0	0	0	0	3	0	23.7954	124	80	4.942	146	32.8	113.2	98	12.4	1	60.8957	1.35	3.2	2.37037
0	12.4877	1	77.2164	0	1	0	0	3	0	24.426	140	90	4.84	161	53	108	98	20.5	1	55.7223	1.44	3.5	2.43056
0	12.4384	1	67.2384	0	0	0	0	3	0	21.8204	140	70	5.35	205	34	171	111	30.3	0.9	65.063	1.92	4.7	2.44792
0	12.4575	0	64.4822	0	1	0	0	3	0	22.495	126	86	5.35	244	95.3	148.7	53	19.1	0.6	75.8297	0.28	0.7	2.5
0	12.474	0	56.5425	0	1	0	0	3	0	19.9472	146	84	5.35	201	71.4	129.6	79	17	0.5	96.1261	0.72	1.8	2.5
0	12.474	1	59.0849	0	1	0	0	3	0	20.2627	126	78	5.452	179	71.1	107.9	91	15.8	0.6	105.218	1.23	3.1	2.52033
0	12.4493	1	66.5123	0	0	0	0	3	0	24.0055	142	84	5.35	170	43	127	100	20.2	0.9	65.2661	1.15	2.9	2.52174
0	12.4548	1	61.7041	0	1	0	0	3	0	23.6095	120	82	4.738	249	56.8	192.2	73	18.3	1	59.4267	1.54	3.9	2.53247
0	12.4164	1	60.5479	0	0	0	0	3	0	21.6522	120	64	5.35	186	63	123	90	13.7	0.7	88.2677	0.94	2.4	2.55319
0	12.4164	1	68.2027	0	1	0	0	3	0	23.681	154	90	5.656	189	46.8	142.2	88	29.4	1.2	47.3017	2.19	5.6	2.55708
0	12.4685	1	63.4301	0	0	0	0	3	0	22.1043	126	88	4.942	183	75.8	107.2	60	16.2	1	58.958	1	2.6	2.6
0	12.4712	0	62.0767	0	0	0	0	3	0	24.8136	142	68	5.554	188	50.8	137.2	96	15.5	0.6	76.6616	0.45	1.2	2.66667
0	12.4356	1	63.3781	0	0	0	0	3	0	26.9507	134	88	5.248	190	54	136	78	21.6	0.9	66.1765	1.01	2.7	2.67327
0	12.4521	0	61.1507	0	1	0	0	3	0	23.6738	136	74	5.146	191	89.2	101.8	72	17	0.8	56.2042	0.74	2	2.7027
0	12.4521	0	62.3096	0	0	0	0	3	0	17.9239	108	76	5.452	167	62.1	104.9	64	16	0.7	64.6951	0.48	1.3	2.70833
0	12.4164	1	58.4767	0	0	0	0	3	0	23.6822	130	70	5.86	230	42.6	187.4	125	17.7	0.9	67.723	1.99	5.4	2.71357
0	12.4521	1	64.1315	0	0	0	0	3	0	20.8828	124	86	4.942	143	66.1	76.9	33	18.8	0.9	65.9524	1.92	5.3	2.76042
0	12.4164	1	65.4521	0	1	0	0	3	0	20.6366	146	86	4.738	168	66.8	101.2	55	14.8	0.8	74.585	0.61	1.7	2.78689
0	12.4329	0	56.2548	0	1	0	0	3	0	23.4224	134	86	5.554	227	66.3	160.7	177	19	0.7	66.6213	1.29	3.6	2.7907
0	12.4904	0	73.7096	0	1	0	0	3	0	24.5603	168	84	5.044	218	36.7	181.3	167	19.9	0.6	72.9742	0.82	2.3	2.80488
0	12.4904	1	69.9616	0	0	0	0	3	0	21.6124	120	86	4.738	215	76.9	138.1	214	17	0.9	64.3259	0.99	2.8	2.82828
0	12.474	0	59.4329	0	1	0	0	3	0	24.4954	162	64	4.942	162	47.5	114.5	251	11.1	0.7	65.5788	0.53	1.5	2.83019
0	12.4521	1	70.6219	0	0	0	0	3	0	21.3226	128	80	5.146	164	46.8	117.2	66	16.1	0.9	64.1527	2	5.7	2.85
0	12.4904	0	74.4192	0	0	0	0	3	0	16.2781	150	76	5.044	180	64.1	115.9	93	22.4	0.7	61.4802	0.8	2.3	2.875
0	12.4164	1	62.3945	0	0	0	0	3	0	27.0051	132	80	6.268	224	44.6	179.4	256	20.4	0.9	66.4742	0.59	1.7	2.88136
0	12.474	1	62.8904	0	1	0	0	3	0	20.6391	140	96	5.35	120	65.8	54.2	56	24.6	0.7	87.3114	0.86	2.5	2.90698
0	12.4521	1	67.1288	0	1	0	0	3	0	21.6848	156	94	5.146	155	47.4	107.6	59	11.7	0.8	74.0455	1.65	4.8	2.90909
0	12.4767	0	61.4603	0	0	0	0	3	0	25.8673	142	66	4.84	190	36.3	153.7	272	11.4	0.7	64.9505	0.24	0.7	2.91667
0	12.4877	0	52.9068	0	0	0	0	3	0	20.2327	150	100	4.942	217	116.1	100.9	26	21.2	0.6	80.2603	2.16	6.3	2.91667
0	12.4877	1	69.4521	0	1	0	0	3	0	21.6041	128	90	4.84	153	57.6	95.4	72	23.5	0.9	64.461	1.54	4.6	2.98701
0	12.4685	1	57.2493	0	0	0	0	3	0	20.1172	116	80	4.942	191	48.8	142.2	90	15.4	0.9	68.1366	1.07	3.2	2.99065
0	12.4384	0	58.1507	0	0	0	0	3	0	24.8737	112	70	5.146	207	57.5	149.5	101	26.1	0.6	78.1127	1.09	3.3	3.02752
0	12.4877	1	67.2795	0	0	0	0	3	0	22.0168	134	86	5.35	177	58.2	118.8	281	14.7	0.6	101.368	0.79	2.4	3.03797
0	12.4521	1	65.4575	0	0	0	0	3	0	20.1861	116	66	5.758	134	35.4	98.6	61	7.8	0.8	74.5832	1.11	3.4	3.06306
0	12.4904	1	80.3836	0	0	0	0	3	0	21.6644	140	86	4.33	210	62.7	147.3	123	18.9	0.8	70.3134	1.64	5.1	3.10976
0	12.4137	0	71.0055	0	1	0	0	3	0	24.4511	138	72	4.942	166	50.4	115.6	61	20.3	0.8	53.8449	1.12	3.6	3.21429
0	12.4767	0	63.074	0	1	0	0	3	0	24.6667	186	88	5.35	218	53.2	164.8	116	11.3	0.5	93.1571	0.4	1.3	3.25
0	12.4767	1	60.9507	0	0	0	0	3	0	30.7862	156	86	5.146	189	41.8	147.2	194	13.2	0.7	88.0999	1.15	3.8	3.30435
0	12.474	1	63.4247	0	0	0	0	3	0	26.0705	126	70	5.554	202	53.1	148.9	202	25.6	0.9	66.1626	1.69	5.7	3.37278
0	12.474	0	63.937	0	1	0	0	3	0	22.5528	178	86	5.656	197	81.2	115.8	61	14.2	0.6	76.0147	0.91	3.1	3.40659
0	12.4521	1	68.5836	0	0	0	0	3	0	28.578	136	76	5.656	207	45.1	161.9	344	16.1	0.7	85.1666	1.42	4.9	3.4507
0	12.4164	1	66.4712	0	1	0	0	3	0	22.3488	126	64	5.248	224	64.4	159.6	62	15.4	0.6	101.72	0.52	1.8	3.46154
0	12.4493	1	58.7945	0	0	0	0	3	0	21.9852	128	68	5.044	156	66.6	89.4	63	21.3	0.9	67.6178	1.71	6	3.50877
0	12.4137	1	70.5397	0	0	0	0	3	0	21.3507	140	84	5.044	153	55.6	97.4	74	20	0.7	84.482	0.93	3.3	3.54839
0	12.4712	0	72.2986	0	0	0	0	3	0	20.3018	130	70	5.35	143	56.7	86.3	79	10.3	0.6	73.3801	0.31	1.1	3.54839
0	12.4712	1	60.9288	0	0	0	0	3	0	26.1523	154	80	5.146	197	69.9	127.1	204	9.1	0.9	66.9293	0.36	1.3	3.61111
0	12.4904	1	71.3836	0	1	0	0	3	0	19.1962	162	98	5.146	186	93.8	92.2	69	19.6	0.8	72.7509	0.83	3	3.61446
0	12.4164	1	60.2438	1	0	0	0	3	0	23.722	130	76	5.146	182	62.6	119.4	169	16.6	0.9	67.1468	1.38	5	3.62319
0	12.4767	0	66.8822	0	0	0	0	3	0	24.1746	130	52	5.554	237	42.6	194.4	122	14	0.5	91.6028	1.05	3.9	3.71429
0	12.4384	1	57.5616	0	0	1	0	3	0	23.9361	160	66	5.758	175	30.8	144.2	183	16.3	0.8	77.3861	1.83	6.9	3.77049
0	12.474	0	63.9945	0	0	0	0	3	0	21.8652	128	76	5.146	224	51.1	172.9	131	9.7	0.5	92.7705	1.19	4.5	3.78151
0	12.4384	1	60.7753	0	0	0	0	3	0	27.2545	122	80	5.554	190	37.4	152.6	233	16.8	0.8	76.1889	1.42	5.4	3.80282
0	12.474	1	64.1781	0	0	0	0	3	0	17.6541	94	50	5.452	151	61.7	89.3	67	12.8	0.7	86.8049	0.55	2.1	3.81818
0	12.4548	1	65.1205	0	0	0	0	3	0	18.4592	132	80	5.146	203	96.9	106.1	48	28.5	0.8	74.6937	2.04	7.8	3.82353
0	12.4712	0	73.4767	0	1	0	0	3	0	17.5822	108	68	5.656	153	58.9	94.1	68	13.8	0.5	89.1637	0.13	0.5	3.84615
0	12.4521	0	61.737	1	1	0	0	3	0	21.0282	146	82	6.37	176	72	104	45	16.9	0.6	76.7825	0.31	1.2	3.87097
0	12.474	1	66.7562	0	0	0	0	3	0	21.2364	92	60	5.146	157	64.8	92.2	91	15.5	0.8	74.1638	1.03	4	3.8835
0	12.4137	1	70.7534	0	0	0	0	3	0	24.9135	116	86	5.35	188	51.5	136.5	160	17.3	0.8	72.9363	1.13	4.4	3.89381
0	12.4164	1	62.4959	0	1	0	0	3	0	27.1111	136	76	4.84	158	63.5	94.5	129	11.9	0.8	75.5809	1.58	6.2	3.92405
0	12.4767	1	60.3479	0	0	0	0	3	0	20.3893	120	58	3.922	129	52.5	76.5	58	12.1	0.8	76.3433	0.61	2.4	3.93443
0	12.4137	0	59.9808	0	1	0	0	3	0	24.1415	120	76	5.248	210	51.6	158.4	182	19.2	0.7	65.4063	1.22	4.8	3.93443
0	12.4904	0	67.9726	0	1	0	0	3	0	22.1317	132	70	5.146	214	88.6	125.4	82	34.3	0.9	47.9319	0.66	2.6	3.93939
0	12.4767	0	68.4795	0	0	0	0	3	0	26.5306	140	70	5.044	157	46.7	110.3	89	16.2	0.6	74.532	0.61	2.5	4.09836
0	12.4548	0	54.0438	0	0	0	0	3	0	19.8238	96	50	5.044	181	70.3	110.7	53	8.6	0.6	79.772	0.41	1.7	4.14634
0	12.4712	0	66.4192	0	1	0	0	3	0	20.978	162	68	6.064	173	49.4	123.6	164	20.2	0.6	75.1883	0.67	2.8	4.1791
0	12.4767	0	66.2712	0	0	0	0	3	0	23.5895	146	70	5.248	208	67.9	140.1	73	17.8	0.7	63.5607	1.21	5.1	4.21488
0	12.4301	0	52.8904	0	1	0	0	3	0	20.0287	100	60	5.248	242	40.9	201.1	189	15.8	0.9	51.5105	0.44	1.9	4.31818
0	12.4575	0	75.7151	0	0	0	0	3	0	19.527	118	70	4.942	210	58.6	151.4	73	19.1	0.7	61.1764	0.46	2	4.34783
0	12.411	1	62.8384	0	1	0	0	3	0	23.2727	196	98	5.248	199	70.6	128.4	51	19.1	0.9	66.3391	1.94	8.5	4.38144
0	12.4904	1	59.5479	0	0	0	0	3	0	27.4834	152	100	7.39	261	46.9	214.1	260	16.3	0.9	67.3711	0.91	4	4.3956
0	12.474	1	62.474	0	0	0	0	3	0	20.0511	144	78	5.35	195	41.7	153.3	131	16	0.7	87.478	0.63	2.8	4.44444
0	12.4356	1	64.9014	0	0	0	0	3	0	19.2343	116	66	6.064	154	51.8	102.2	69	15.4	0.9	65.727	1.17	5.3	4.52991
0	12.4767	0	59.5671	0	0	0	0	3	0	23.7721	118	60	5.248	218	68.9	149.1	57	14.6	0.5	94.6992	0.79	3.6	4.55696
0	12.4548	0	60.9178	0	1	0	0	3	0	27.3333	132	88	4.942	226	57.4	168.6	118	17.6	0.6	77.0774	0.98	4.5	4.59184
0	12.411	0	54.6192	0	0	0	0	3	0	22.6596	134	74	5.758	227	69.9	157.1	105	13.4	0.5	97.0856	1.33	6.2	4.66165
0	12.4904	1	57.7233	0	1	0	0	3	0	30.8012	176	110	6.166	161	40.3	120.7	126	16.5	0.8	77.3239	1.68	7.9	4.70238
0	12.4356	1	57.3753	0	0	0	0	3	0	22.4617	114	80	5.044	216	55	161	71	16.7	0.7	89.6417	0.93	4.4	4.73118
0	12.4548	0	63.3205	0	0	0	0	3	0	17.1202	140	80	5.86	197	45.5	151.5	88	9.5	0.6	76.2264	0.23	1.1	4.78261
0	12.474	0	62.2411	0	0	0	0	3	0	17.5951	146	90	4.942	226	74.6	151.4	46	14.2	0.5	93.5132	0.91	4.4	4.83516
0	12.4575	0	66.5562	0	1	0	0	3	0	23.131	176	98	5.35	253	45.9	207.1	177	19.4	0.8	54.8543	1.24	6	4.83871
0	12.4384	0	70.2192	0	1	0	0	3	1	28.3771	130	66	5.656	199	29.4	169.6	332	18.9	0.7	62.5138	1.78	8.7	4.88764
0	12.4493	0	68.7041	0	0	0	0	3	0	18.9732	112	70	5.248	257	73.1	183.9	48	27.1	0.6	74.462	1.32	6.5	4.92424
0	12.4548	0	54.589	0	0	0	0	3	0	28.8275	114	70	10.858	198	48.5	149.5	149	18.5	0.6	79.5425	0.52	2.6	5
0	12.4904	1	80.6192	1	1	0	0	3	0	21.7372	154	76	4.942	200	62.6	137.4	79	20.6	0.7	81.3049	1.08	5.4	5
0	12.4493	0	79.126	0	0	0	0	3	0	21.7615	148	80	4.84	200	60.1	139.9	74	21.1	0.9	45.8867	1.02	5.1	5
0	12.4904	0	70.0274	0	0	0	0	3	0	18.4855	144	102	5.044	203	61.1	141.9	68	13.7	0.7	62.5629	0.16	0.8	5
0	12.4521	1	54.4932	0	1	0	0	3	0	24.4796	156	90	5.758	184	54.9	129.1	200	18.7	0.7	90.9776	0.79	4	5.06329
0	12.4164	1	71.6356	0	0	0	0	3	0	19.4771	96	58	5.35	181	79.9	101.1	86	15.5	0.7	84.109	0.84	4.3	5.11905
0	12.4575	1	59.8384	0	0	0	0	3	0	21.6333	116	76	5.35	202	79.9	122.1	135	17.4	0.7	88.5669	0.93	4.8	5.16129
0	12.4904	0	74.3315	0	1	0	0	3	0	20.4773	134	60	5.044	155	49.6	105.4	77	18.7	0.9	46.7174	0.89	4.7	5.2809
0	12.4356	1	72.474	0	0	0	0	3	0	20.781	136	80	5.758	232	52	180	110	28.8	1.5	36.4154	1.12	6	5.35714
0	12.4904	0	69.7507	0	1	0	0	3	0	25.0418	150	88	4.636	258	48	210	166	21.8	0.9	47.578	1.35	7.3	5.40741
0	12.4301	0	66.9123	0	1	0	0	3	0	24.9887	156	80	5.146	229	54.5	174.5	128	18.5	0.8	54.7703	0.98	5.3	5.40816
0	12.4767	1	65.2219	0	0	0	0	3	0	28.1337	152	76	5.86	185	47.3	137.7	114	19.1	0.7	86.4039	1.29	7	5.42636
0	12.4712	0	60.6438	0	0	0	0	3	0	21.2204	122	74	5.554	212	65.5	146.5	59	10.4	0.5	94.2135	0.5	2.8	5.6
0	12.4904	1	70.9178	0	1	1	0	3	0	22.2656	140	86	4.84	160	59.1	100.9	44	18.6	1	57.0998	0.66	3.7	5.60606
0	12.4329	1	60.4685	0	0	0	0	3	0	27.0882	136	80	5.962	190	77.5	112.5	132	13.1	0.6	104.521	1.14	6.4	5.61404
0	12.474	0	55.4466	0	0	0	0	3	0	26.1724	104	60	5.452	195	56.8	138.2	134	17.2	0.7	66.8986	0.62	3.5	5.64516
0	12.4356	1	57.5562	0	0	0	0	3	0	21.8036	134	84	4.738	161	74	87	128	13.2	0.9	68.0321	1.09	6.3	5.77982
0	12.474	0	71.2301	0	0	0	0	3	0	22.4636	122	76	5.554	184	45.2	138.8	117	16.8	0.6	73.6944	0.35	2.1	6
0	12.4904	0	67.337	0	0	0	0	3	0	24.3948	152	66	4.84	237	44.3	192.7	160	12.1	0.7	63.2703	2.32	14.2	6.12069
0	12.4904	0	58.3233	0	1	0	0	3	0	25.6068	168	90	4.84	210	40.6	169.4	247	15.1	0.7	65.9344	0.31	2	6.45161
0	12.4137	0	65.6082	1	1	0	0	3	0	23.0647	120	70	6.268	217	57.6	159.4	82	12.7	0.5	92.1098	0.86	5.6	6.51163
0	12.4301	1	58.8904	0	0	0	0	3	0	24.9604	158	96	4.738	239	42.8	196.2	172	12	0.6	105.318	1.54	10.1	6.55844
0	12.474	0	67.3781	0	0	0	0	3	0	27.4077	118	70	5.452	212	71.9	140.1	66	12.9	0.6	74.8797	0.53	3.5	6.60377
0	12.4548	1	75.5973	0	0	0	0	3	0	20.7031	108	60	5.248	181	61.7	119.3	65	17.8	0.8	71.5632	0.21	1.4	6.66667
0	12.4356	0	69.8411	0	1	0	0	3	0	21.58	154	70	5.248	234	44.1	189.9	120	20.6	0.6	74.1121	0.27	1.8	6.66667
0	12.4685	1	65.3507	0	0	0	0	3	0	27.2997	110	56	5.044	143	33.9	109.1	181	15.8	0.9	65.5969	0.81	5.4	6.66667
0	12.4904	0	62.9973	0	0	0	0	3	0	23.9012	150	72	5.044	180	50.6	129.4	93	18.8	0.6	76.3385	0.76	5.1	6.71053
0	12.4685	1	76.9233	0	0	0	0	3	0	20.9998	140	70	5.35	202	65.4	136.6	74	12.3	0.9	62.5982	0.73	4.9	6.71233
0	12.4575	1	59.726	0	0	0	0	3	0	23.91	140	98	5.248	181	75.8	105.2	54	17.6	0.9	67.3134	0.32	2.2	6.875
0	12.4356	1	65.8521	0	0	0	0	3	0	22.2101	110	68	5.656	222	67.4	154.6	55	24.9	1	58.3274	1.44	10.1	7.01389
0	12.4521	1	69.1014	0	1	0	0	3	1	25.3417	166	84	5.248	220	42.5	177.5	87	21	1.3	43.1733	0.65	4.8	7.38462
0	12.4685	0	55.2329	0	1	0	0	3	0	21.3442	136	80	5.146	184	38.3	145.7	91	16.5	0.6	79.2753	0.66	4.9	7.42424
0	12.4164	1	73.4192	0	0	0	0	3	0	24.9065	126	78	5.656	117	29.7	87.3	53	21.3	0.8	72.1662	1.02	7.6	7.45098
0	12.4877	1	63.1808	0	1	0	0	3	0	21.5125	160	70	4.942	169	59.9	109.1	47	21.4	0.8	75.3448	1.97	14.7	7.46193
0	12.4575	0	60.8986	0	1	0	0	3	0	25.5075	154	90	5.554	290	43.2	246.8	152	16.4	0.7	65.1218	1.23	9.2	7.47967
0	12.474	0	73.3342	0	1	0	0	3	0	20.1746	176	80	5.452	220	43.4	176.6	87	15.2	0.5	89.2134	1.21	9.1	7.52066
0	12.4192	0	64.6219	0	0	1	0	3	0	21.2312	114	50	5.146	194	46.7	147.3	66	10	0.7	64.0221	0.38	2.9	7.63158
0	12.4548	0	64.8521	0	0	0	0	3	0	26.9246	120	90	6.064	233	46.5	186.5	110	14.3	0.6	75.7054	0.7	5.4	7.71429
0	12.4685	0	67.9808	0	0	0	0	3	0	26.1524	146	80	5.86	246	75.7	170.3	95	12.3	0.6	74.6885	0.41	3.2	7.80488
0	12.4164	1	72.5644	0	1	0	0	3	0	28.7118	220	140	5.35	194	41.8	152.2	126	14.1	0.8	72.4092	0.44	3.5	7.95455
0	12.4356	1	74.6575	0	0	0	0	3	1	21.4705	144	76	4.942	188	55.7	132.3	117	14	0.8	71.8206	1.66	13.8	8.31325
0	12.4164	0	60.3918	0	1	0	0	3	0	19.6578	126	66	5.554	187	56.3	130.7	70	14.9	0.7	65.2782	1.05	8.8	8.38095
0	12.4712	0	60.6877	0	0	0	0	3	0	24.5906	114	76	5.656	222	62.1	159.9	75	16.8	0.6	77.1612	0.73	6.6	9.0411
0	12.4904	0	53.6904	0	0	0	0	3	0	24.8777	120	78	4.636	185	32.2	152.8	385	8.9	0.5	97.5647	0.56	5.1	9.10714
0	12.474	1	62.1589	0	1	0	0	3	0	26.3609	172	88	5.35	229	31.5	197.5	841	13.3	0.7	87.605	1.15	10.5	9.13043
0	12.4685	1	65.5753	0	0	0	0	3	0	25.7812	128	88	5.86	202	52.3	149.7	102	11.8	0.8	74.5447	1.14	10.5	9.21053
0	12.4301	1	55.8192	0	1	0	0	3	0	23.1907	188	102	4.84	237	82.3	154.7	246	14.9	0.7	90.352	0.8	7.9	9.875
0	12.4767	1	78.4712	0	0	0	0	3	0	20.1212	108	62	4.942	129	66.4	62.6	59	17.1	0.8	70.801	0.86	8.9	10.3488
0	12.4192	0	57.4384	0	0	0	0	3	0	25.0661	120	60	5.554	237	49.1	187.9	136	14.9	0.6	78.3895	0.24	2.7	11.25
0	12.4356	0	67.5205	0	1	0	0	3	0	20.8889	136	90	5.248	160	46.6	113.4	94	15.5	0.7	63.2209	0.7	7.9	11.2857
0	12.4548	1	73.5945	0	0	0	0	3	0	19.1701	144	80	4.738	210	82	128	68	14.8	0.7	83.4603	0.23	2.6	11.3043
0	12.4712	1	70.3479	0	0	0	0	3	0	22.6223	148	90	5.248	202	42.1	159.9	183	14.8	0.8	73.0567	0.7	8.1	11.5714
0	12.4575	0	67.6932	0	0	0	0	3	0	29.8233	128	86	5.146	225	42.4	182.6	175	17	0.6	74.7795	0.49	5.9	12.0408
0	12.4356	0	72.4959	1	1	0	0	3	0	25.7299	168	82	8.206	265	65.3	199.7	161	17.9	0.7	61.944	0.23	2.9	12.6087
0	12.4712	0	62.0575	0	1	0	0	3	0	27.6304	134	86	5.554	270	61.4	208.6	102	27.3	0.8	55.9672	0.89	11.3	12.6966
0	12.4877	0	66.5616	0	1	0	0	3	0	22.8418	136	76	4.636	166	61.7	104.3	45	17.3	0.4	117.092	0.93	12.1	13.0108
0	12.4356	1	76.3288	0	1	0	0	3	0	19.6047	166	84	5.758	221	51.5	169.5	101	22.1	1.1	50.3717	0.56	7.7	13.75
0	12.4685	1	73.2055	0	0	0	0	3	0	19.8141	144	90	5.248	163	44.6	118.4	75	12.7	0.8	72.2266	0.85	12	14.1176
0	12.4575	1	66.0658	0	1	0	0	3	0	23.5294	176	76	6.982	228	46.7	181.3	537	13.6	0.7	86.0857	1.26	20.4	16.1905
0	12.4575	0	60.8767	0	0	0	0	3	0	25.0772	128	84	8.716	257	79.3	177.7	110	23.9	0.6	77.0923	0.5	8.6	17.2
0	12.4137	1	73.4904	0	0	0	1	3	0	22.596	112	70	5.248	164	49	115	80	16.2	1.1	50.9225	1.32	1.9	1.43939
0	12.4575	1	64.8356	0	1	0	1	3	0	22.3303	164	96	5.452	235	59.2	175.8	171	17	0.7	86.5514	1.38	2.6	1.88406
0	12.4877	1	68.1973	0	1	0	1	3	0	22.4314	170	100	4.738	184	53	131	122	22	0.9	64.7992	1.69	3.5	2.07101
0	12.4521	1	58.9233	0	0	0	1	3	0	25.8953	124	68	6.166	212	42.9	169.1	168	20.6	0.9	67.5753	1.79	3.9	2.17877
0	12.4877	1	66.8877	0	0	0	1	3	0	20.6328	150	100	4.738	172	65.6	106.4	66	21.9	0.8	74.122	1.28	2.8	2.1875
0	12.4164	1	59.3315	0	1	0	1	3	0	23.1209	130	78	4.942	174	56.4	117.6	79	12.8	0.6	105.092	1.19	2.7	2.26891
0	12.4192	1	54.0329	0	1	0	1	3	0	24.4822	142	70	5.146	236	45.1	190.9	251	16.9	1.1	55.6218	1.2	2.9	2.41667
0	12.4904	1	64.5425	0	1	0	1	3	0	25.6369	160	94	5.044	162	41.8	120.2	111	14	0.8	74.8851	1.06	2.6	2.45283
0	12.4575	1	59.9205	0	0	0	1	3	0	20.2075	106	76	5.35	175	60.8	114.2	334	19.7	0.8	76.4992	0.6	1.6	2.66667
0	12.4685	1	59.6767	0	1	0	1	3	1	21.155	148	102	4.228	162	60.4	101.6	38	15.4	0.9	67.3293	1.4	3.8	2.71429
0	12.4384	1	62.4904	0	0	0	1	3	0	18.9468	112	80	5.554	193	47.3	145.7	85	13.3	0.6	103.539	0.44	1.2	2.72727
0	12.4877	1	55.7096	0	1	0	1	3	0	22.1902	140	96	5.044	218	40.8	177.2	179	20.7	0.8	78.1159	1.68	4.6	2.7381
0	12.4575	1	64.5863	0	1	0	1	3	0	17.6056	136	84	4.636	158	55.8	102.2	58	20.6	0.7	86.6471	0.4	1.1	2.75
0	12.4521	1	59.3945	0	0	0	1	3	0	19.305	120	68	5.554	190	73.8	116.2	50	17.6	0.8	76.6931	2.34	6.5	2.77778
0	12.4137	1	67.5233	0	0	0	1	3	0	18.4804	100	70	4.738	202	77.4	124.6	37	20	0.6	101.263	1.31	3.8	2.90076
0	12.4877	1	59.3233	0	0	0	1	3	0	21.7452	116	70	5.146	195	46.2	148.8	135	19.1	0.6	105.097	1.23	3.6	2.92683
0	12.4384	1	60.337	1	1	0	1	3	0	20.6728	140	90	5.452	230	95	135	53	21	0.7	88.3562	1.22	3.6	2.95082
0	12.4329	1	66.4055	0	0	0	1	3	0	18.9793	126	90	4.942	125	48.2	76.8	52	20.6	1	58.1874	2.09	6.3	3.01435
0	12.4548	1	59.3315	0	0	0	1	3	0	19.8347	106	70	5.248	177	39.8	137.2	69	17.3	0.9	67.4415	1.64	5.1	3.10976
0	12.4384	1	59.4603	0	1	0	1	3	0	22.6847	164	80	5.146	196	38.2	157.8	211	14.3	0.9	67.3996	1.11	3.5	3.15315
0	12.4548	1	55.5397	0	0	0	1	3	0	24.5378	140	76	5.044	227	35.6	191.4	154	8.4	0.8	78.1844	0.6	1.9	3.16667
0	12.4712	1	64.8932	0	0	0	1	3	0	21.3593	122	70	5.656	192	51.6	140.4	89	18.4	0.7	86.5293	0.82	2.6	3.17073
0	12.4329	1	67.3836	0	0	0	1	3	0	22.9035	116	60	5.962	178	47.5	130.5	64	21.4	1	57.9438	1.48	4.7	3.17568
0	12.4329	1	61.4795	0	0	0	1	3	0	18.2957	110	74	6.268	235	50.8	184.2	77	24.8	0.8	75.9374	1.98	6.4	3.23232
0	12.4685	1	60.4959	0	0	0	1	3	0	21.9363	112	74	5.35	210	60.5	149.5	80	15	0.8	76.2897	1.13	3.8	3.36283
0	12.4685	1	67.2767	0	0	0	1	3	0	25.4354	142	86	5.452	151	53.9	97.1	55	13.8	0.8	73.9987	0.82	2.8	3.41463
0	12.4904	1	61.0932	0	0	0	1	3	0	21.8369	112	84	5.35	154	71	83	51	28.5	0.7	88.0409	0.77	2.8	3.63636
0	12.4904	1	69.2767	0	0	0	1	3	0	19.313	144	88	4.942	157	53.1	103.9	75	25.5	0.7	84.9212	0.88	3.2	3.63636
0	12.4904	1	65.9671	0	0	0	1	3	0	18.9355	116	88	4.738	189	65.5	123.5	45	17	1	58.2981	0.81	3	3.7037
0	12.4521	1	66.6	0	0	0	1	3	0	24.7409	164	80	5.146	214	69.5	144.5	174	15.3	0.6	101.664	1.73	6.5	3.75723
0	12.4384	1	66.4356	0	1	0	1	3	0	24.0946	148	78	5.35	201	55.5	145.5	70	24.4	0.8	74.2664	1.16	4.4	3.7931
0	12.474	1	63.3068	0	0	0	1	3	0	19.455	108	66	5.554	180	63.4	116.6	102	12.5	0.7	87.1461	0.39	1.5	3.84615
0	12.4192	1	65.3589	0	1	0	1	3	0	17.9634	134	70	5.35	134	60.9	73.1	59	19.9	0.8	74.6155	1.3	5	3.84615
0	12.4767	1	61.9589	0	0	0	1	3	0	19.9025	120	66	4.534	177	62.4	114.6	82	16.3	0.6	103.794	0.7	2.8	4
0	12.474	1	61.7753	1	0	0	1	3	0	20.7774	140	82	5.35	174	75	99	92	18.7	0.8	75.8328	1.6	6.4	4
0	12.4356	1	56.9041	0	0	0	1	3	0	23.0538	116	74	5.656	143	42.8	100.2	93	15.6	0.8	77.6417	0.72	3	4.16667
0	12.4521	1	55.9781	0	0	0	1	3	0	23.4639	140	86	5.044	244	75.5	168.5	106	16.2	0.9	68.5771	0.55	2.3	4.18182
0	12.4575	1	65.4822	0	0	0	1	3	0	22.0317	146	86	5.656	152	87.7	64.3	60	13.8	0.7	86.3052	1.17	4.9	4.18803
0	12.4877	1	65.326	0	0	0	1	3	0	16.9563	120	80	4.942	197	53.3	143.7	91	15.3	1	58.4618	1.65	7	4.24242
0	12.4548	1	62.2986	0	0	0	1	3	0	22.2464	120	80	5.452	154	84.3	69.7	46	19.9	0.7	87.5486	1.22	5.2	4.2623
0	12.4521	1	71.7178	0	1	0	1	3	0	24.8227	190	112	5.554	209	55.4	153.6	162	14.7	0.9	63.8698	0.3	1.3	4.33333
0	12.4548	1	70.3616	0	1	0	1	3	0	26	142	82	5.35	204	45.3	158.7	138	13.9	0.8	73.0526	1.47	6.5	4.42177
0	12.4575	1	56.0658	0	0	0	1	3	0	25.0866	138	100	5.248	194	50.6	143.4	85	13.2	0.8	77.9731	0.89	4	4.49438
0	12.4904	1	69.9945	0	0	0	1	3	0	18.5562	142	86	5.044	149	77.6	71.4	48	22.1	0.8	73.1624	1.82	8.2	4.50549
0	12.474	1	71.4164	0	1	0	1	3	0	21.3382	130	82	5.044	183	42.6	140.4	105	18.3	0.7	84.183	0.54	2.5	4.62963
0	12.4904	1	60.3534	0	1	0	1	3	0	31.7809	160	86	5.35	210	40.9	169.1	221	19.5	1.2	48.991	2.25	10.5	4.66667
0	12.4904	1	68.6877	0	0	0	1	3	0	16.7311	92	70	5.452	159	50.8	108.2	67	15.6	1	57.6259	1.56	7.3	4.67949
0	12.4877	1	66.3726	0	0	0	1	3	0	22.0721	106	70	4.738	192	45.6	146.4	62	15.7	1	58.1957	1.56	7.3	4.67949
0	12.4548	1	57.1863	0	0	0	1	3	0	22.8644	168	98	5.146	249	77.5	171.5	129	15.6	0.6	106.209	0.63	3	4.7619
0	12.4356	1	66.0822	0	1	0	1	3	0	28.08	154	80	5.962	210	28	182	311	15.1	0.8	74.3802	1.08	5.2	4.81481
0	12.4575	1	69.3288	1	1	0	1	3	0	18.8189	176	80	6.676	201	74.3	126.7	111	24	1.1	51.7817	0.53	2.6	4.90566
0	12.4384	1	69.6	0	0	1	1	3	0	17.0561	116	76	5.044	190	69.9	120.1	83	11.8	0.8	73.2812	0.68	3.5	5.14706
0	12.4904	1	64.2329	0	0	0	1	3	0	28.5156	152	88	4.84	160	27	133	211	15.8	0.8	74.9885	0.98	5.1	5.20408
0	12.4712	1	63.3397	0	0	0	1	3	0	25.3444	186	86	5.656	240	59.1	180.9	158	10.3	0.8	75.2905	0.73	3.8	5.20548
0	12.4685	1	58.3973	0	0	0	1	3	0	19.35	94	70	5.656	246	50.3	195.7	81	16.5	0.9	67.7495	0.96	5.1	5.3125
0	12.4548	1	53.411	0	0	0	1	3	0	18.4661	142	88	5.656	213	77.9	135.1	217	9.1	0.6	108.311	0.65	3.5	5.38462
0	12.4192	1	53.737	0	0	0	1	3	0	24.5986	144	60	5.86	299	47	252	208	12.9	0.9	69.386	0.63	3.4	5.39683
0	12.4767	1	71.474	0	0	0	1	3	0	20.0287	116	42	5.044	184	48.3	135.7	125	18.2	0.8	72.7245	0.83	4.5	5.42169
0	12.4575	1	66.2164	0	0	0	1	3	0	24.3046	126	70	5.248	169	71.6	97.4	81	22.9	0.7	86.0295	1.04	5.7	5.48077
0	12.4904	1	65.3178	0	1	0	1	3	0	24.539	184	124	5.248	170	73.2	96.8	121	24.2	1	58.4639	1.52	8.4	5.52632
0	12.4712	1	66.4	0	0	0	1	3	0	21.6716	138	72	5.962	216	37.7	178.3	193	17.8	0.8	74.2778	0.66	3.7	5.60606
0	12.4877	1	64.6932	0	1	0	1	3	0	17.5818	160	90	4.84	190	72.2	117.8	80	19.5	0.9	65.7876	1.24	7	5.64516
0	12.4712	1	64.9068	0	0	0	1	3	0	20.7803	126	70	6.268	184	49.1	134.9	110	8.2	0.8	74.7642	0.31	1.8	5.80645
0	12.4575	1	63.2027	0	0	0	1	3	0	21.8204	146	76	5.656	226	60.3	165.7	140	16.4	1.1	53.1749	0.7	4.3	6.14286
0	12.474	1	66.6795	0	0	0	1	3	0	18.1449	108	72	5.452	227	55.1	171.9	71	17.9	0.6	101.629	0.55	3.4	6.18182
0	12.4904	1	60.8082	0	1	0	1	3	0	20.4146	148	90	5.248	180	62.3	117.7	157	6.8	0.7	88.1591	0.84	5.2	6.19048
0	12.4904	1	66.1726	0	1	0	1	3	0	21.7555	146	86	5.35	178	45.5	132.5	96	13.2	0.8	74.351	0.39	2.5	6.41026
0	12.4164	1	66.989	0	1	0	1	3	0	21.7503	150	88	5.35	165	75.1	89.9	37	11.4	0.8	74.0898	0.93	6.1	6.55914
0	12.4877	1	59.1781	0	0	0	1	3	0	20.371	140	100	4.942	144	59.8	84.2	54	13.5	0.6	105.171	0.38	2.5	6.57895
0	12.4685	1	70.5397	0	0	0	1	3	0	20.0946	166	100	5.146	181	72.5	108.5	84	10.9	0.5	122.075	1.34	8.9	6.64179
0	12.4164	1	55.9452	0	0	0	1	3	0	22.7801	124	68	6.37	221	88.8	132.2	74	19.1	0.8	78.0213	0.74	5.3	7.16216
0	12.4548	1	62.8	0	1	0	1	3	0	28.0006	182	98	5.758	234	53.3	180.7	195	14.5	0.7	87.3474	1.14	8.3	7.2807
0	12.4356	1	68.0055	0	0	0	1	3	0	20.8325	118	72	5.554	253	79.5	173.5	79	14.4	0.8	73.7702	1.14	8.5	7.45614
0	12.411	1	57.8164	0	0	0	1	3	0	19.2336	132	94	5.758	175	60	115	88	21.1	1	60.5471	1.89	14.3	7.56614
0	12.4548	1	71.5808	0	1	0	1	3	0	25.157	136	70	5.248	185	54.3	130.7	61	14.1	0.8	72.6933	1.19	10.2	8.57143
0	12.4329	1	55.4548	0	0	0	1	3	0	23.4337	116	66	5.656	264	39.2	224.8	220	17.1	0.8	78.2187	1.45	12.8	8.82759
0	12.474	1	70.389	0	0	0	1	3	0	20.4407	102	62	5.248	170	46.4	123.6	57	21.3	0.8	73.0445	0.77	7	9.09091
0	12.4685	1	76.5836	0	1	0	1	3	0	20.8117	124	66	4.942	142	46.9	95.1	100	15.2	0.8	71.2975	0.87	10.2	11.7241
0	12.4685	1	58.5699	0	1	0	1	3	0	21.3675	196	90	5.452	187	72.1	114.9	140	16	0.7	89.1132	0.77	10.9	14.1558
0	12.4521	1	67.4164	1	0	0	1	3	0	18.1077	126	56	10.246	202	101	101	42	19.3	0.7	85.5872	0.3	4.6	15.3333
1	12.4877	1	71.4466	0	1	0	0	3	0	21.1102	154	100	4.942	165	52.4	112.6	31	26.8	0.7	84.1728	1.91	4.3	2.25131
1	12.4904	1	73.6603	0	0	0	0	3	0	25.8876	154	90	5.146	279	81.5	197.5	82	22.5	0.8	72.0983	1.17	3.7	3.16239
1	12.4685	0	73.3452	0	0	0	0	3	0	17.827	156	76	5.554	234	76.7	157.3	76	26.2	0.8	53.3463	0.91	3.3	3.62637
1	12.4877	1	68.3616	1	1	0	0	3	1	19.4248	164	70	6.268	166	62.8	103.2	105	22.1	0.7	85.2459	2.41	8.8	3.65145
1	12.4712	0	64.3644	0	0	0	0	3	0	21.0007	116	60	5.146	147	69.4	77.6	52	11.2	0.7	64.0955	0.63	2.6	4.12698
1	12.4575	0	66.8137	0	0	0	0	3	0	22.8797	138	76	5.554	215	62.4	152.6	84	21.8	0.5	91.6298	0.56	2.5	4.46429
1	12.4685	1	60.7342	0	0	0	0	3	1	26.1832	190	96	5.35	175	56.8	118.2	129	19.5	0.7	88.1899	0.74	3.4	4.59459
1	12.4493	0	76.5041	0	1	0	0	3	0	22.006	190	110	4.942	232	72	160	79	18.1	0.8	52.7046	0.53	2.5	4.71698
1	12.4712	0	73.6274	0	1	0	0	3	0	21.0962	154	70	5.044	253	92.2	160.8	64	13	0.6	72.9976	1.02	4.9	4.80392
1	12.4301	1	78.6055	0	1	0	0	3	0	25.2241	178	104	5.452	157	51.7	105.3	58	15.5	0.7	81.8973	1.03	5.1	4.95146
1	12.474	1	68.1178	0	0	0	0	3	0	27.7433	168	84	5.248	201	30.3	170.7	292	6.7	0.7	85.3333	0.78	4	5.12821
1	12.4548	0	62.4329	0	0	0	0	3	0	17.676	108	60	5.044	244	87.5	156.5	105	25.6	0.7	64.6584	0.62	3.2	5.16129
1	12.4904	0	73.2603	0	1	0	0	3	0	23.7889	152	68	5.35	137	65.6	71.4	48	14.2	0.6	73.1024	0.56	3.1	5.53571
1	12.4685	0	70.4027	0	0	0	0	3	0	25.6264	160	80	5.248	193	64.2	128.8	127	15	0.7	62.467	0.88	5.2	5.90909
1	12.4712	1	74.2466	0	1	0	0	3	0	21.7014	138	72	5.86	206	42.8	163.2	214	23	1.2	46.1629	0.62	4	6.45161
1	12.4904	0	77.0877	1	1	1	0	3	1	27.9846	140	88	7.696	188	34.8	153.2	224	21.2	1	41.1985	1.09	7.4	6.78899
1	12.4904	1	76.5863	0	1	0	0	3	0	24	166	70	5.248	228	68.3	159.7	73	25.5	1.1	50.323	0.95	8.9	9.36842
1	12.4493	0	76.7753	0	1	0	0	3	0	22.385	126	70	6.064	239	56.6	182.4	115	13	0.8	52.6511	0.6	6.2	10.3333
1	12.4712	0	66.0849	0	0	0	0	3	0	27.6304	118	76	5.452	247	45	202	187	15.6	0.7	63.6121	0.22	3.5	15.9091
1	12.4877	1	67.8685	0	0	0	1	3	0	17.6031	104	74	5.044	191	55.1	135.9	98	19.4	0.7	85.4232	1.28	2.7	2.10938
1	12.4493	1	80.5781	0	0	0	1	3	0	18.3701	106	76	5.554	240	55.2	184.8	48	19.6	0.8	70.2647	1.95	7.5	3.84615
1	12.4877	1	65.8493	0	1	0	1	3	1	23.5671	160	84	4.84	164	34.5	129.5	116	17.7	1.2	47.7808	3.66	15	4.09836
1	12.4548	1	67.2356	0	0	0	1	3	0	18.8889	116	70	5.758	174	58.4	115.6	67	14.4	0.7	85.6532	0.51	3.1	6.07843
1	12.4548	1	66.7096	0	1	0	1	3	0	23.6842	140	82	5.554	198	65.5	132.5	64	14.4	0.7	85.8465	0.77	4.7	6.1039
1	12.4521	1	72.4466	0	0	0	1	3	0	17.9882	146	74	5.35	171	46.5	124.5	83	16.5	0.8	72.443	1	11.6	11.6
2	6.52055	1	72.4959	0	0	0	0	3	0	25.9993	136	72	4.942	162	54	108	98	9.1	0.8	72.4288	1.95	4.5	2.30769
2	4.03562	0	70.4192	0	1	0	0	3	0	23.8791	146	80	5.35	222	58.2	163.8	188	13.9	0.7	62.4628	0.47	1.3	2.76596
2	12.0137	0	73.4164	0	1	0	0	3	0	23.4694	160	96	5.248	180	70.7	109.3	91	13.8	0.8	53.3314	0.8	2.5	3.125
2	4.46849	1	68.4027	0	1	0	0	3	0	25.2365	102	76	5.044	160	42.7	117.3	85	15.8	0.9	64.7432	0.97	3.2	3.29897
2	6.44658	1	54.9616	0	1	0	0	3	1	24.0681	176	98	5.044	148	70	78	91	11.6	0.8	78.4195	1.57	5.5	3.50318
2	9.70685	1	71.3863	0	0	0	0	3	0	22.4323	150	78	5.758	184	49.9	134.1	73	21.6	0.9	63.9548	0.27	1	3.7037
2	10.6575	1	70.9918	0	1	0	0	3	0	24.9896	140	76	4.636	156	20.8	135.2	253	18.7	0.8	72.8659	1.15	4.6	4
2	5.47671	1	69.5945	0	0	1	0	3	0	25.4366	108	82	4.126	161	83.1	77.9	79	23.6	1	57.4094	1.12	5.4	4.82143
2	3.10685	1	83.1178	0	0	0	0	3	0	24.2349	140	90	5.554	221	52.5	168.5	150	31.2	0.9	61.2221	1.84	9.8	5.32609
2	6.95342	0	72.2219	0	0	0	0	3	0	23.065	194	110	5.146	196	45.1	150.9	106	14.9	0.6	73.4025	0.91	5	5.49451
2	2.59178	1	74.3534	1	0	0	0	3	0	26.2227	158	88	5.758	167	47.2	119.8	181	16.8	1	56.3298	1.5	9.1	6.06667
2	7.8137	1	72.7342	0	0	0	0	3	0	23.6205	152	72	4.942	174	65.8	108.2	57	9.6	0.6	99.1255	0.28	1.9	6.78571
2	7.57534	1	83.663	0	1	0	0	3	0	22.1366	136	82	4.84	182	53.9	128.1	132	24.6	1.1	49.0627	0.88	6	6.81818
2	2.48767	1	92.6274	0	0	0	0	3	0	20.4453	106	50	6.064	138	66.7	71.3	79	15	1.1	47.6501	1.62	12.5	7.71605
2	3.16986	1	82.4	0	0	0	0	3	0	23.104	86	42	5.758	198	39.8	158.2	165	12.6	0.8	69.8152	0.7	6.3	9
2	8.76986	1	79.3151	0	0	0	0	3	0	23.2338	122	60	5.86	240	36.9	203.1	105	18.9	1	55.2951	1.24	12	9.67742
2	1.28493	1	74.8411	0	1	0	0	3	1	21.7193	156	70	5.86	126	64.9	61.1	84	12.5	0.7	83.0589	1.18	12	10.1695
2	5.82192	1	84.2164	0	0	0	0	3	1	22.3323	182	88	5.452	157	66	91	64	22.9	1	54.3517	0.77	8.2	10.6494
2	10.6274	1	72.2274	0	0	0	0	3	1	23.379	158	94	4.636	187	69.7	117.3	64	12.8	0.7	83.9106	0.94	16.9	17.9787
2	4.83288	1	60.6795	0	0	0	1	3	0	20.8816	114	80	4.84	210	60.1	149.9	64	17.3	0.6	104.417	1.22	2.4	1.96721
2	6.19726	1	63.0795	0	0	0	1	3	0	23.8281	126	82	4.738	131	53.2	77.8	93	12.3	0.9	66.2663	1.64	3.8	2.31707
2	5.89315	1	66.137	0	0	0	1	3	0	24.9787	128	70	4.534	140	71.2	68.8	128	16.1	0.6	101.868	0.47	1.6	3.40426
2	6.47671	1	77.4767	0	1	0	1	3	0	20.1562	134	54	6.166	164	67.6	96.4	55	21.7	1	55.6685	0.88	3.1	3.52273
2	10.7178	1	69.2658	0	0	0	1	3	0	20.061	118	84	5.044	208	64.6	143.4	131	16.3	0.7	84.925	0.96	3.5	3.64583
2	0.375342	1	64.5315	0	1	0	1	3	1	27.283	166	92	5.758	228	45	183	154	19.5	1.5	37.649	1.79	6.6	3.68715
2	12.3616	1	72.6027	0	1	0	1	3	0	20.5399	128	64	4.942	187	51.4	135.6	104	13	0.8	72.3982	0.16	0.6	3.75
2	4.51507	1	67.5123	0	0	0	1	3	0	20.2241	102	70	6.37	177	54.5	122.5	69	16.4	0.9	64.9871	0.96	3.6	3.75
2	5.09041	0	70.1863	0	0	0	1	3	0	21.7585	142	68	5.248	240	49.7	190.3	157	10.9	0.6	74.0073	0.38	1.5	3.94737
2	9.19452	1	71.8082	0	0	0	1	3	0	23.6799	120	66	5.044	168	95.9	72.1	80	19.9	0.6	99.4907	1.44	6.7	4.65278
2	11.7644	1	77.3726	0	0	0	1	3	0	17.613	152	82	5.656	149	55.2	93.8	64	11.2	0.7	82.2697	0.3	1.4	4.66667
2	8.04932	1	71.0438	0	0	0	1	3	0	21.8929	150	106	4.942	176	62.5	113.5	96	18.1	0.7	84.3095	1.96	9.4	4.79592
2	6.44658	1	75.5918	0	0	0	1	3	0	17.5818	98	64	4.33	142	79.8	62.2	75	14.3	0.7	82.8213	0.93	5.5	5.91398
2	9.51781	1	53.5233	0	0	0	1	3	0	21.4692	132	96	4.636	101	63.2	37.8	126	15.5	0.8	79.0186	0.86	5.1	5.93023
2	11.7973	1	73.4685	0	0	0	1	3	0	20.3856	160	96	6.166	204	46.9	157.1	69	14	0.8	72.1523	0.57	3.4	5.96491
2	11.3753	1	72.9753	0	1	0	1	3	0	21.9671	172	90	4.738	183	59.8	123.2	81	12	0.8	72.2919	0.81	5.3	6.54321
2	8.94795	1	67.063	0	0	0	1	3	0	19.5476	130	74	4.942	192	55.1	136.9	83	10.6	0.6	101.462	0.85	5.6	6.58824
2	3.72877	1	69.0438	0	0	0	1	3	0	22.3709	120	72	5.248	149	53.5	95.5	122	10.2	0.7	85.0033	0.88	5.9	6.70455
2	1.82466	1	68.1041	0	0	0	1	3	0	19.069	180	82	5.248	201	53.2	147.8	124	13.2	0.7	85.3382	0.95	6.5	6.84211
2	8.3863	1	64.2	0	1	0	1	3	0	22.0446	170	100	5.86	128	26	102	88	16.2	1.1	52.9365	1.11	7.9	7.11712
2	7.94521	1	68.0027	0	1	0	1	3	0	19.5258	124	84	5.35	205	90.9	114.1	60	16.4	0.7	85.3747	1	7.4	7.4
2	1.99452	1	55.8055	1	1	0	1	3	0	25.8682	166	92	6.064	116	56.4	59.6	192	11.6	1.3	45.9041	1.77	13.3	7.51412
2	10.4192	1	67.411	0	1	0	1	3	0	26.5768	184	100	5.758	152	54.3	97.7	75	14.8	0.8	73.9564	2.56	20.7	8.08594
2	8.01096	1	66.8164	0	0	0	1	3	0	20.1861	150	80	5.554	173	64.5	108.5	52	17.5	0.9	65.1807	1.4	11.4	8.14286
2	7.60548	1	83.2247	0	0	0	1	3	0	19.052	142	84	5.758	199	73.3	125.7	86	16.9	0.8	69.616	0.73	6.2	8.49315
2	11.7342	0	66.326	0	0	0	1	3	0	17.4294	138	74	5.656	189	73.8	115.2	56	12.6	0.5	91.8226	0.46	4.3	9.34783
2	2.20548	1	67.3753	0	1	0	1	3	0	19.1953	110	68	4.84	130	53.7	76.3	274	20.1	0.8	73.9676	0.55	6.1	11.0909
2	11.3973	1	71.4411	0	0	1	1	3	0	17.4368	110	78	5.35	181	62.8	118.2	76	21.3	0.6	99.6371	0.6	7.5	12.5
2	11.7753	1	61.4767	0	0	0	1	3	0	19.6752	144	88	5.044	129	81.3	47.7	42	11.3	0.9	66.7576	1.43	18.2	12.7273
